# Supplementary material for: ﻿New species of the genus Chimarra Stephens from Africa (Trichoptera, Philopotamidae) and characterization of the African groups and subgroups of the genus
Source: Zookeys. 2022 Jul 11;1111:43–198. doi: 10.3897/zookeys.1111.77586 (PMC9848911; doi:10.3897/zookeys.1111.77586)
Supplement: XML Treatment for Chimarra bispinosa [file zookeys.1111.77586-treatment1.xml]

<!DOCTYPE tp:taxon-treatment
  PUBLIC "-//TaxonX//DTD Taxonomic Treatment Publishing DTD v0 20100105//EN" "tax-treatment-NSO.dtd">
<tp:taxon-treatment xmlns:tp="http://www.plazi.org/taxpub"><tp:treatment-meta><kwd-group><label>Taxon classification</label><kwd>
                  <named-content content-type="kingdom">Animalia</named-content>
                </kwd><kwd>
                  <named-content content-type="order">Trichoptera</named-content>
                </kwd><kwd>
                  <named-content content-type="family">Philopotamidae</named-content>
                </kwd></kwd-group><mixed-citation publication-type="journal"><person-group><name><surname>Blahnik</surname><given-names>Roger</given-names></name><name><surname>Andersen</surname><given-names>Trond</given-names></name></person-group><article-title>﻿New species of the genus <italic><tp:taxon-name><tp:taxon-name-part taxon-name-part-type="genus" reg="Chimarra">Chimarra</tp:taxon-name-part></tp:taxon-name></italic> Stephens from Africa (<tp:taxon-name><tp:taxon-name-part taxon-name-part-type="order">Trichoptera</tp:taxon-name-part></tp:taxon-name>, <tp:taxon-name><tp:taxon-name-part taxon-name-part-type="family">Philopotamidae</tp:taxon-name-part></tp:taxon-name>) and characterization of the African groups and subgroups of the genus</article-title><source>Zookeys</source><day>11</day><month>07</month><year>2022</year><volume>1111</volume><fpage>43</fpage><lpage>198</lpage><pub-id pub-id-type="doi">10.3897/zookeys.1111.77586</pub-id></mixed-citation></tp:treatment-meta><tp:nomenclature><label>﻿</label><tp:taxon-name>
                <object-id xmlns:xlink="http://www.w3.org/1999/xlink" content-type="arpha" xlink:type="simple">25461EE0-6C4E-5360-B080-377A1AC45D95</object-id>
                <tp:taxon-name-part taxon-name-part-type="genus" reg="Chimarra">Chimarra</tp:taxon-name-part>
                <tp:taxon-name-part taxon-name-part-type="species" reg="bispinosa">bispinosa</tp:taxon-name-part>
              </tp:taxon-name><tp:taxon-authority>Gibbs, 1973</tp:taxon-authority><xref ref-type="fig" rid="F5">Fig. 6A–F</xref><tp:nomenclature-citation-list><tp:nomenclature-citation><tp:taxon-name>
                    <tp:taxon-name-part taxon-name-part-type="genus" reg="Chimarra">Chimarra</tp:taxon-name-part>
                    <tp:taxon-name-part taxon-name-part-type="species" reg="bispinosa">bispinosa</tp:taxon-name-part>
                  </tp:taxon-name><comment>Gibbs, 1973: 367, figs 8–10.</comment></tp:nomenclature-citation><tp:nomenclature-citation><tp:taxon-name>
                    <tp:taxon-name-part taxon-name-part-type="genus" reg="Chimarra">Chimarra</tp:taxon-name-part>
                    <tp:taxon-name-part taxon-name-part-type="species" reg="bispinosa">bispinosa</tp:taxon-name-part>
                  </tp:taxon-name><comment>Gibbs: <xref ref-type="bibr" rid="B23">Gibon 1985</xref>: 28 (distribution: Ivory Coast).</comment></tp:nomenclature-citation></tp:nomenclature-citation-list></tp:nomenclature><tp:treatment-sec sec-type="material" id="SECID0ERMBI"><title>Material examined.</title><p>Ghana – <bold>Brong Ahafo Reg.</bold> ● 2♂♂1♀; Kintampo, Saunders Waterfall; <named-content xmlns:xlink="http://www.w3.org/1999/xlink" content-type="dwc:verbatimCoordinates" xlink:type="simple"><named-content content-type="geo-json" specific-use="{&#34;type&#34;:&#34;Point&#34;,&#34;coordinates&#34;:[-1.697222,8.089722]}" id="NCID0E3MBI" xlink:type="simple">8°05'23"N, 1°41'50"W</named-content></named-content>; 19 June 1993; JS Amakye &amp; J Kjærandsen leg.; light trap; <named-content xmlns:xlink="http://www.w3.org/1999/xlink" content-type="dwc:institutional_code" xlink:title="Department of Natural History, University Museum of Bergen" xlink:href="http://grbio.org/institution/museum-zoology-university-bergen-invertebrate-collection" xlink:type="simple">ZMBN</named-content> ● 1♂; same collection data as for preceding except 13 Feb. 1993; J Kjærandsen leg.; sweep net; <named-content xmlns:xlink="http://www.w3.org/1999/xlink" content-type="dwc:institutional_code" xlink:title="Department of Natural History, University Museum of Bergen" xlink:href="http://grbio.org/institution/museum-zoology-university-bergen-invertebrate-collection" xlink:type="simple">ZMBN</named-content>. – <bold>Central Reg.</bold> ● 4♂♂9♀♀; Kakum Forest Reserve; <named-content xmlns:xlink="http://www.w3.org/1999/xlink" content-type="dwc:verbatimCoordinates" xlink:type="simple"><named-content content-type="geo-json" specific-use="{&#34;type&#34;:&#34;Point&#34;,&#34;coordinates&#34;:[-1.366667,5.350000]}" id="NCID0EONBI" xlink:type="simple">5°21'N 1°22'W</named-content></named-content>; 8–15 June 1994; T Andersen leg.; Malaise trap; <named-content xmlns:xlink="http://www.w3.org/1999/xlink" content-type="dwc:institutional_code" xlink:title="Department of Natural History, University Museum of Bergen" xlink:href="http://grbio.org/institution/museum-zoology-university-bergen-invertebrate-collection" xlink:type="simple">ZMBN</named-content> ● 1♂1♀; same collection data as for preceding except 8 Nov. 1994; light trap; <named-content xmlns:xlink="http://www.w3.org/1999/xlink" content-type="dwc:institutional_code" xlink:title="Department of Natural History, University Museum of Bergen" xlink:href="http://grbio.org/institution/museum-zoology-university-bergen-invertebrate-collection" xlink:type="simple">ZMBN</named-content>. – <bold>Eastern Reg.</bold> ● 1♂; Boti Falls; <named-content xmlns:xlink="http://www.w3.org/1999/xlink" content-type="dwc:verbatimCoordinates" xlink:type="simple"><named-content content-type="geo-json" specific-use="{&#34;type&#34;:&#34;Point&#34;,&#34;coordinates&#34;:[-0.218056,6.194444]}" id="NCID0EAOBI" xlink:type="simple">6°11'40"N, 0°13'05"W</named-content></named-content>; 24 Feb. 1993; JS Amakye &amp; J Kjærandsen leg.; light trap; <named-content xmlns:xlink="http://www.w3.org/1999/xlink" content-type="dwc:institutional_code" xlink:title="Department of Natural History, University Museum of Bergen" xlink:href="http://grbio.org/institution/museum-zoology-university-bergen-invertebrate-collection" xlink:type="simple">ZMBN</named-content> ● 1♂; same collection data as for preceding; <named-content xmlns:xlink="http://www.w3.org/1999/xlink" content-type="dwc:institutional_code" xlink:title="University of Minnesota" xlink:href="http://grbio.org/institution/university-minnesota" xlink:type="simple">UMSP</named-content> ● 1♂; Kibi, Subri stream; <named-content xmlns:xlink="http://www.w3.org/1999/xlink" content-type="dwc:verbatimCoordinates" xlink:type="simple"><named-content content-type="geo-json" specific-use="{&#34;type&#34;:&#34;Point&#34;,&#34;coordinates&#34;:[-0.550000,6.166667]}" id="NCID0EQOBI" xlink:type="simple">6°10'N, 0°33'W</named-content></named-content>; 5 Nov. 1993; J Kjærandsen leg.; light trap; <named-content xmlns:xlink="http://www.w3.org/1999/xlink" content-type="dwc:institutional_code" xlink:title="Department of Natural History, University Museum of Bergen" xlink:href="http://grbio.org/institution/museum-zoology-university-bergen-invertebrate-collection" xlink:type="simple">ZMBN</named-content>. – <bold>Volta Reg.</bold> ● 2♀♀; Wli, Agumatsa waterfall, station # 1<sup>A</sup>; <named-content xmlns:xlink="http://www.w3.org/1999/xlink" content-type="dwc:verbatimCoordinates" xlink:type="simple"><named-content content-type="geo-json" specific-use="{&#34;type&#34;:&#34;Point&#34;,&#34;coordinates&#34;:[0.591944,7.124722]}" id="NCID0EAPBI" xlink:type="simple">7°07'29"N, 0°35'31"E</named-content></named-content>; 5–14 Mar. 1993; JS Amakye &amp; J Kjærandsen leg.; Malaise trap; <named-content xmlns:xlink="http://www.w3.org/1999/xlink" content-type="dwc:institutional_code" xlink:title="Department of Natural History, University Museum of Bergen" xlink:href="http://grbio.org/institution/museum-zoology-university-bergen-invertebrate-collection" xlink:type="simple">ZMBN</named-content> ● 1♂6♀♀; same collection data as for preceding except 12–21 Nov. 1993; J Kjærandsen leg.; <named-content xmlns:xlink="http://www.w3.org/1999/xlink" content-type="dwc:institutional_code" xlink:title="Department of Natural History, University Museum of Bergen" xlink:href="http://grbio.org/institution/museum-zoology-university-bergen-invertebrate-collection" xlink:type="simple">ZMBN</named-content> ● 2♂♂; same collection data as for preceding except station # 1<sup>B</sup>; 11–14 Mar. 1993; JS Amakye &amp; J Kjærandsen leg.; <named-content xmlns:xlink="http://www.w3.org/1999/xlink" content-type="dwc:institutional_code" xlink:title="Department of Natural History, University Museum of Bergen" xlink:href="http://grbio.org/institution/museum-zoology-university-bergen-invertebrate-collection" xlink:type="simple">ZMBN</named-content> ● 8♂♂; same collection data as for preceding except 12–21 Nov. 1993; J Kjærandsen leg.; <named-content xmlns:xlink="http://www.w3.org/1999/xlink" content-type="dwc:institutional_code" xlink:title="Department of Natural History, University Museum of Bergen" xlink:href="http://grbio.org/institution/museum-zoology-university-bergen-invertebrate-collection" xlink:type="simple">ZMBN</named-content> ● 3♂♂3♀♀; same collection data as for preceding except station # 3<sup>A</sup>; 4–13 Mar. 1993; JS Amakye &amp; J Kjærandsen leg.; <named-content xmlns:xlink="http://www.w3.org/1999/xlink" content-type="dwc:institutional_code" xlink:title="Department of Natural History, University Museum of Bergen" xlink:href="http://grbio.org/institution/museum-zoology-university-bergen-invertebrate-collection" xlink:type="simple">ZMBN</named-content> ● 1♀; same collection data as for preceding except 11–20 Nov. 1993; J Kjærandsen leg.; <named-content xmlns:xlink="http://www.w3.org/1999/xlink" content-type="dwc:institutional_code" xlink:title="Department of Natural History, University Museum of Bergen" xlink:href="http://grbio.org/institution/museum-zoology-university-bergen-invertebrate-collection" xlink:type="simple">ZMBN</named-content> ● 1♂; same collection data as for preceding except station # 3<sup>B</sup>; 4–7 Mar. 1993; JS Amakye &amp; J Kjærandsen leg.; <named-content xmlns:xlink="http://www.w3.org/1999/xlink" content-type="dwc:institutional_code" xlink:title="University of Minnesota" xlink:href="http://grbio.org/institution/university-minnesota" xlink:type="simple">UMSP</named-content> ● 226♂♂95♀♀; same collection data as for preceding except station # 3; 10 Mar. 1993; JS Amakye &amp; J Kjærandsen leg.; light trap; <named-content xmlns:xlink="http://www.w3.org/1999/xlink" content-type="dwc:institutional_code" xlink:title="Department of Natural History, University Museum of Bergen" xlink:href="http://grbio.org/institution/museum-zoology-university-bergen-invertebrate-collection" xlink:type="simple">ZMBN</named-content> ● 1♀; same collection data as for preceding; <named-content xmlns:xlink="http://www.w3.org/1999/xlink" content-type="dwc:institutional_code" xlink:title="University of Minnesota" xlink:href="http://grbio.org/institution/university-minnesota" xlink:type="simple">UMSP</named-content> ● 113♂♂438♀♀; same collection data as for preceding except 17 Nov. 1993; J Kjærandsen leg.; <named-content xmlns:xlink="http://www.w3.org/1999/xlink" content-type="dwc:institutional_code" xlink:title="Department of Natural History, University Museum of Bergen" xlink:href="http://grbio.org/institution/museum-zoology-university-bergen-invertebrate-collection" xlink:type="simple">ZMBN</named-content> ● 1♂1♀; same collection data as for preceding except station # 6; 11 Mar. 1993; JS Amakye &amp; J Kjærandsen leg.; <named-content xmlns:xlink="http://www.w3.org/1999/xlink" content-type="dwc:institutional_code" xlink:title="Department of Natural History, University Museum of Bergen" xlink:href="http://grbio.org/institution/museum-zoology-university-bergen-invertebrate-collection" xlink:type="simple">ZMBN</named-content> ● 2♀♀; same collection data as for preceding except 20 Nov. 1993; J Kjærandsen leg.; <named-content xmlns:xlink="http://www.w3.org/1999/xlink" content-type="dwc:institutional_code" xlink:title="Department of Natural History, University Museum of Bergen" xlink:href="http://grbio.org/institution/museum-zoology-university-bergen-invertebrate-collection" xlink:type="simple">ZMBN</named-content>.</p></tp:treatment-sec><tp:treatment-sec sec-type="diagnosis" id="SECID0E2QBI"><title>Diagnosis.</title><p>The two species included in this subgroup are very similar. The differences, as evident from the original illustrations, lie mostly in the shape and length of the lateral lobes of tergum X, the relative shape of the apices of these lobes, as well as in the more bulbous bases of the phallic spines in <italic><tp:taxon-name><tp:taxon-name-part taxon-name-part-type="genus" reg="Chimarra">C.</tp:taxon-name-part><tp:taxon-name-part taxon-name-part-type="species" reg="bispinosa">bispinosa</tp:taxon-name-part></tp:taxon-name></italic>. It is also possible that the overall shape of the inferior appendages in <italic><tp:taxon-name><tp:taxon-name-part taxon-name-part-type="genus" reg="Chimarra">C.</tp:taxon-name-part><tp:taxon-name-part taxon-name-part-type="species" reg="cara">cara</tp:taxon-name-part></tp:taxon-name></italic> are slightly more rounded. The specimen illustrated here (Fig. <xref ref-type="fig" rid="F5">6A–F</xref>) most closely conforms to <italic><tp:taxon-name><tp:taxon-name-part taxon-name-part-type="genus" reg="Chimarra">C.</tp:taxon-name-part><tp:taxon-name-part taxon-name-part-type="species" reg="bispinosa">bispinosa</tp:taxon-name-part></tp:taxon-name></italic> and we have identified it as such. Any minor differences from the original illustration should not be accorded significance, at least until the variation within the two known species of the subgroup is better assessed.</p><fig id="F5" position="float" orientation="portrait"><object-id xmlns:xlink="http://www.w3.org/1999/xlink" content-type="doi" xlink:type="simple">10.3897/zookeys.1111.77586.figure6</object-id><object-id xmlns:xlink="http://www.w3.org/1999/xlink" content-type="arpha" xlink:type="simple">C111CD79-25C1-5DFA-8762-01F93592617B</object-id><label>Figure 6.</label><caption><p><italic><tp:taxon-name><tp:taxon-name-part taxon-name-part-type="genus" reg="Chimarra">Chimarra</tp:taxon-name-part><tp:taxon-name-part taxon-name-part-type="species" reg="bispinosa">bispinosa</tp:taxon-name-part></tp:taxon-name></italic> Gibbs, ♂ genitalia <bold>A</bold> lateral <bold>B</bold> dorsal, segments IX and X <bold>C</bold> inferior appendage, ventral <bold>D</bold> inferior appendage, dorsal <bold>E</bold> inferior appendage, oblique lateral <bold>F</bold> phallus, lateral.</p></caption><graphic xmlns:xlink="http://www.w3.org/1999/xlink" xlink:href="zookeys-1111-043_article-77586__-g005.jpg" position="float" orientation="portrait" xlink:type="simple" id="oo_711472.jpg"><uri content-type="original_file" xlink:type="simple">https://binary.pensoft.net/fig/711472</uri></graphic></fig></tp:treatment-sec><tp:treatment-sec sec-type="redescription" id="SECID0EKTBI"><title>Redescription.</title><p><bold><italic>Adult.</italic></bold> Overall color (in alcohol) light brown, appendages paler, head and prothorax slightly darker (anterior and posterior setal warts pale and contrasting). Head short and rounded (postocular parietal sclerite short). Palps relatively short; maxillary palp with 1<sup>st</sup> segment very short (approximately as long as wide), 2<sup>nd</sup> segment short (slightly &gt; 2× 1<sup>st</sup>), apex with cluster of ~ 12 stiff setae, 3<sup>rd</sup> segment moderately elongate, distinctly longer than 2<sup>nd</sup>, 4<sup>th</sup> segment short (shorter than 2<sup>nd</sup>), 5<sup>th</sup> segment slightly longer than 3<sup>rd</sup>. Forewing length: male, 5.5–7.0 mm; female, 6.5–7.5 mm. Fore- and hind wings with forks I, II, III, and V present. Forewing with R<sub>1</sub> somewhat sinuous, stem of Rs inflected at past midlength, with distinct node at inflection, extending into cell below, basal fork of discoidal cell distinctly enlarged, fork asymmetric, length of cell slightly &gt; 2× width, fork I subsessile, fork II sessile, <italic>r</italic> crossvein diagonal, intersecting discoidal cell at fork I, chord nearly linear (<italic>s</italic> and <italic>r-m</italic>, crossveins linear, <italic>m</italic> crossvein diagonal, continuous with <italic>r-m</italic>), <italic>s</italic> pigmented (like wing), <italic>r-m</italic> and <italic>m</italic> hyaline, 2A with crossvein, (apparently forked apically to 1A and 3A). Hind wing with R<sub>1</sub> narrowly parallel to subcosta, forks I and II subsessile, fork III distal and relatively wide, anal loop small and incomplete (not joining 1A). Forelegs with apical tibial spur short; male with foretarsi unmodified, claws small and symmetrical.</p><p><bold><italic>Male genitalia</italic>.</bold> Segment VIII relatively short, tergum wider dorsally, sternum without posteroventral projection. Segment IX, in lateral view, short, with anteroventral margin weakly, angularly inflected in basal 1/4, concavely narrowing dorsally; tergum very short dorsally, with short anterior apodemes; dorsal margin very narrow, but continuous mesally between apodemes; posterior margin with inferior appendages mounted relatively high on segment, below mid-height, margin very weakly produced below preanal appendages, basally with short, subtriangular, posteriorly projecting, ventral process; anterior margin of sternum subtruncate as viewed dorsally or ventrally, slightly concave mesally. Lateral lobes of tergum X short and simple in form, without periphallic processes, each lobe with short, acute, preapical lateral projection, basally with very short, digitate process with 2 apical sensilla; mesal lobe of tergum X membranous and divided mesally, continuous with sclerotized lateral lobes. Preanal appendages short and knob-like, slightly flattened, membranous basally. Inferior appendage very short and rounded apically, with weak basal inflection, marginally with elongate setae; as viewed ventrally or caudally, with distinct cusp on mesal surface and very short, mesally directed, basodorsal process. Phallic apparatus relatively short, phallobase tubular, with usual basodorsal expansion, ventral margin slightly bulging, with weakly sclerotized ventral projection; endotheca with two short and nearly symmetrically positioned spines, each with enlarged base, membrane not or only weakly textured, phallotremal sclerite complex not evident.</p></tp:treatment-sec><tp:treatment-sec sec-type="distribution" id="SECID0ECVBI"><title>Distribution.</title><p>Ghana, Ivory Coast.</p></tp:treatment-sec><ref-list><ref id="B23"><mixed-citation xmlns:xlink="http://www.w3.org/1999/xlink" xlink:type="simple"><person-group><name name-style="western"><surname>Gibon</surname><given-names>F-M</given-names></name></person-group> (<year>1985</year>) <article-title>Recherches sur les Trichoptères d’Afrique Occidentale. 3. <tp:taxon-name><tp:taxon-name-part taxon-name-part-type="family">Philopotamidae</tp:taxon-name-part></tp:taxon-name> de Cote d’Ivoire.</article-title><source>Revue d’Hydrobiologie Tropicale</source><volume>18</volume>(<issue>1</issue>): <fpage>23</fpage>–<lpage>30</lpage>.</mixed-citation></ref></ref-list></tp:taxon-treatment>
