# Supplementary material for: ﻿New species of the genus Chimarra Stephens from Africa (Trichoptera, Philopotamidae) and characterization of the African groups and subgroups of the genus
Source: Zookeys. 2022 Jul 11;1111:43–198. doi: 10.3897/zookeys.1111.77586 (PMC9848911; doi:10.3897/zookeys.1111.77586)
Supplement: XML Treatment for Chimarra calundoensis [file zookeys.1111.77586-treatment2.xml]

<!DOCTYPE tp:taxon-treatment
  PUBLIC "-//TaxonX//DTD Taxonomic Treatment Publishing DTD v0 20100105//EN" "tax-treatment-NSO.dtd">
<tp:taxon-treatment xmlns:tp="http://www.plazi.org/taxpub"><tp:treatment-meta><kwd-group><label>Taxon classification</label><kwd>
                  <named-content content-type="kingdom">Animalia</named-content>
                </kwd><kwd>
                  <named-content content-type="order">Trichoptera</named-content>
                </kwd><kwd>
                  <named-content content-type="family">Philopotamidae</named-content>
                </kwd></kwd-group><mixed-citation publication-type="journal"><person-group><name><surname>Blahnik</surname><given-names>Roger</given-names></name><name><surname>Andersen</surname><given-names>Trond</given-names></name></person-group><article-title>﻿New species of the genus <italic><tp:taxon-name><tp:taxon-name-part taxon-name-part-type="genus" reg="Chimarra">Chimarra</tp:taxon-name-part></tp:taxon-name></italic> Stephens from Africa (<tp:taxon-name><tp:taxon-name-part taxon-name-part-type="order">Trichoptera</tp:taxon-name-part></tp:taxon-name>, <tp:taxon-name><tp:taxon-name-part taxon-name-part-type="family">Philopotamidae</tp:taxon-name-part></tp:taxon-name>) and characterization of the African groups and subgroups of the genus</article-title><source>Zookeys</source><day>11</day><month>07</month><year>2022</year><volume>1111</volume><fpage>43</fpage><lpage>198</lpage><pub-id pub-id-type="doi">10.3897/zookeys.1111.77586</pub-id></mixed-citation></tp:treatment-meta><tp:nomenclature><label>﻿</label><tp:taxon-name>
                <object-id xmlns:xlink="http://www.w3.org/1999/xlink" content-type="arpha" xlink:type="simple">7C210339-B685-5FB4-9E01-76EE6DE8B920</object-id>
                <tp:taxon-name-part taxon-name-part-type="genus" reg="Chimarra">Chimarra</tp:taxon-name-part>
                <tp:taxon-name-part taxon-name-part-type="species" reg="calundoensis">calundoensis</tp:taxon-name-part>
              </tp:taxon-name><tp:taxon-authority>Marlier, 1965</tp:taxon-authority><xref ref-type="fig" rid="F6">Fig. 7A–E</xref><tp:nomenclature-citation-list><tp:nomenclature-citation><tp:taxon-name>
                    <tp:taxon-name-part taxon-name-part-type="genus" reg="Chimarra">Chimarra</tp:taxon-name-part>
                    <tp:taxon-name-part taxon-name-part-type="species" reg="calundoensis">calundoensis</tp:taxon-name-part>
                  </tp:taxon-name><comment>Marlier, 1965: 26, fig. 1.</comment></tp:nomenclature-citation></tp:nomenclature-citation-list></tp:nomenclature><tp:treatment-sec sec-type="material" id="SECID0E6BCI"><title>Material examined.</title><p>Ghana – <bold>Central Reg.</bold> ● 1♂; Kakum Forest Reserve; <named-content xmlns:xlink="http://www.w3.org/1999/xlink" content-type="dwc:verbatimCoordinates" xlink:type="simple"><named-content content-type="geo-json" specific-use="{&#34;type&#34;:&#34;Point&#34;,&#34;coordinates&#34;:[-1.366667,5.350000]}" id="NCID0EKCCI" xlink:type="simple">5°21'N 1°22'W</named-content></named-content>; 8–15 Nov. 1994; T Andersen leg.; Malaise trap; <named-content xmlns:xlink="http://www.w3.org/1999/xlink" content-type="dwc:institutional_code" xlink:title="University of Minnesota" xlink:href="http://grbio.org/institution/university-minnesota" xlink:type="simple">UMSP</named-content>.</p></tp:treatment-sec><tp:treatment-sec sec-type="diagnosis" id="SECID0ETCCI"><title>Diagnosis.</title><p>Phallobase with ventral apex greatly produced and strongly bent, apex rounded; phallic spines both rather short; inferior appendage tapered, bent, acute apically, cusps of ventromesal margin not evident in lateral view.</p><p><italic><tp:taxon-name><tp:taxon-name-part taxon-name-part-type="genus" reg="Chimarra">Chimarra</tp:taxon-name-part><tp:taxon-name-part taxon-name-part-type="species" reg="calundoensis">calundoensis</tp:taxon-name-part></tp:taxon-name></italic> is most similar to and most likely to be confused with either <italic><tp:taxon-name><tp:taxon-name-part taxon-name-part-type="genus" reg="Chimarra">C.</tp:taxon-name-part><tp:taxon-name-part taxon-name-part-type="species" reg="dybowskina">dybowskina</tp:taxon-name-part></tp:taxon-name></italic> or <italic><tp:taxon-name><tp:taxon-name-part taxon-name-part-type="genus" reg="Chimarra">C.</tp:taxon-name-part><tp:taxon-name-part taxon-name-part-type="species" reg="falcifera">falcifera</tp:taxon-name-part></tp:taxon-name></italic>. However, diagnoses of other species in the subgroup should be considered to eliminate other possibilities. <italic><tp:taxon-name><tp:taxon-name-part taxon-name-part-type="genus" reg="Chimarra">Chimarra</tp:taxon-name-part><tp:taxon-name-part taxon-name-part-type="species" reg="calundoensis">calundoensis</tp:taxon-name-part></tp:taxon-name></italic> resembles <italic><tp:taxon-name><tp:taxon-name-part taxon-name-part-type="genus" reg="Chimarra">C.</tp:taxon-name-part><tp:taxon-name-part taxon-name-part-type="species" reg="dybowskina">dybowskina</tp:taxon-name-part></tp:taxon-name></italic> in having the apicoventral lobe of the phallobase strongly bent and in having the dorsal lobe of the inferior appendages at least somewhat bent. It differs in that the ventral apex of the phallobase is rounded, rather than subtruncate, and the dorsal lobes of the inferior appendages are more tapering and less distinctly bent. Additionally, the phallic spines are slightly shorter than in <italic><tp:taxon-name><tp:taxon-name-part taxon-name-part-type="genus" reg="Chimarra">C.</tp:taxon-name-part><tp:taxon-name-part taxon-name-part-type="species" reg="dybowskina">dybowskina</tp:taxon-name-part></tp:taxon-name></italic>. We considered synonymizing <italic><tp:taxon-name><tp:taxon-name-part taxon-name-part-type="genus" reg="Chimarra">C.</tp:taxon-name-part><tp:taxon-name-part taxon-name-part-type="species" reg="falcifera">falcifera</tp:taxon-name-part></tp:taxon-name></italic> Jacquemart with <italic><tp:taxon-name><tp:taxon-name-part taxon-name-part-type="genus" reg="Chimarra">C.</tp:taxon-name-part><tp:taxon-name-part taxon-name-part-type="species" reg="calundoensis">calundoensis</tp:taxon-name-part></tp:taxon-name></italic>; it seems to differ primarily in having the ventral apex of the phallobase less distinctly bent. However, the illustration of the hind wing of <italic><tp:taxon-name><tp:taxon-name-part taxon-name-part-type="genus" reg="Chimarra">C.</tp:taxon-name-part><tp:taxon-name-part taxon-name-part-type="species" reg="falcifera">falcifera</tp:taxon-name-part></tp:taxon-name></italic> provided by <xref ref-type="bibr" rid="B34">Jacquemart (1966b</xref>: fig. 7C) indicates an absence of fork III. This is not the case in <italic><tp:taxon-name><tp:taxon-name-part taxon-name-part-type="genus" reg="Chimarra">C.</tp:taxon-name-part><tp:taxon-name-part taxon-name-part-type="species" reg="calundoensis">calundoensis</tp:taxon-name-part></tp:taxon-name></italic>, or any other species of the <italic><tp:taxon-name><tp:taxon-name-part taxon-name-part-type="genus" reg="Chimarrha"/><tp:taxon-name-part taxon-name-part-type="species" reg="fallax">fallax</tp:taxon-name-part></tp:taxon-name></italic> group investigated. Individual, sometimes unilateral, variations in venational forking are not particularly unusual. The matter should probably be investigated before a synonymy is made.</p><fig id="F6" position="float" orientation="portrait"><object-id xmlns:xlink="http://www.w3.org/1999/xlink" content-type="doi" xlink:type="simple">10.3897/zookeys.1111.77586.figure7</object-id><object-id xmlns:xlink="http://www.w3.org/1999/xlink" content-type="arpha" xlink:type="simple">FBC78323-03A0-5805-8B63-1BE424519F62</object-id><label>Figure 7.</label><caption><p><italic><tp:taxon-name><tp:taxon-name-part taxon-name-part-type="genus" reg="Chimarra">Chimarra</tp:taxon-name-part><tp:taxon-name-part taxon-name-part-type="species" reg="calundoensis">calundoensis</tp:taxon-name-part></tp:taxon-name></italic> Marlier, ♂ genitalia <bold>A</bold> lateral <bold>B</bold> dorsal, segments IX and X <bold>C</bold> inferior appendage and periphallic processes, caudal <bold>D</bold> caudal <bold>E</bold> phallus, lateral.</p></caption><graphic xmlns:xlink="http://www.w3.org/1999/xlink" xlink:href="zookeys-1111-043_article-77586__-g006.jpg" position="float" orientation="portrait" xlink:type="simple" id="oo_711473.jpg"><uri content-type="original_file" xlink:type="simple">https://binary.pensoft.net/fig/711473</uri></graphic></fig></tp:treatment-sec><tp:treatment-sec sec-type="redescription" id="SECID0EYHCI"><title>Redescription.</title><p><bold><italic>Adult.</italic></bold> Color of head, prothorax, and appendages (in alcohol) yellowish, mesothorax, body, and spurs yellowish brown. Head relatively short (postocular parietal sclerite &lt; 1/2 diameter of eye). Palps relatively short; maxillary palp with 1<sup>st</sup> segment very short (approximately as long as wide), 2<sup>nd</sup> segment relatively short (&lt; 3× 1<sup>st</sup>), apex with small cluster of stiff setae, 3<sup>rd</sup> segment only slightly longer than 2<sup>nd</sup>, 4<sup>th</sup> segment very short (shorter than 2<sup>nd</sup>), 5<sup>th</sup> segment subequal to 3<sup>rd</sup>. Forewing length: male, 5.4 mm. Fore- and hind wings with forks I, II, III, and V present. Forewing with R<sub>1</sub> sinuous, stem of Rs inflected at past midlength (with distinct small node at inflection), basal fork of discoidal cell distinctly enlarged, fork asymmetric, length of cell ~ 2× width, fork I strongly subsessile, fork II sessile, <italic>r</italic> crossvein diagonal, intersecting discoidal cell at past midlength, just before fork I, <italic>s</italic> and <italic>r-m</italic>, crossveins linear, <italic>m</italic> crossvein more proximal, <italic>s</italic> pigmented (like wing), <italic>r-m</italic> and <italic>m</italic> crossveins hyaline, 2A with crossvein (apparently forked apically to 1A and 3A). Hind wing with R<sub>1</sub> narrowly parallel to subcosta, forks I and fork II subsessile, fork III distal and relatively wide, anal loop small. Forelegs with apical tibial spur short; male with tarsi unmodified, claws small and symmetrical.</p><p><bold><italic>Male genitalia</italic>.</bold> Segment VIII with sternum relatively short, ventrally with distinct projection from posterior margin, tergum wider, expanded dorsally (~ 2× width of sternum at base). Segment IX, in lateral view, with anteroventral margin moderately produced, anterior margin with angular inflection in ventral ¼, weakly concave and narrowing dorsally; tergum very short dorsally, with short anterior apodemes, obsolete mesally between apodemes; posterior margin nearly linear; ventral margin sloping, more or less linear, with elongate, narrow ventral process at approximately midlength, apex of process acute as viewed laterally, rounded as viewed ventrally, apicoventral surface of ventral process roughened and file-like; anterior margin of sternum, as viewed dorsally or ventrally, subtruncate, slightly concave mesally. Lateral lobes of tergum X formed into dorsally curved, sclerotized, spine-like processes, bearing two preapical sensilla; mesal lobe of tergum X membranous, moderately elongate; ventrally with strongly projecting, paired, sclerotized, periphallic processes, subtending phallic apparatus. Preanal appendages short and knob-like, constricted basally, membranous basally, but fused laterally to periphallic processes. Inferior appendage with pronounced basal inflection, apex dorsally inflected and strongly narrowing, somewhat posteriorly curved, apex acute; as viewed ventrally, with weakly sclerotized, angular projections or cusps near base and before midlength, projections not or scarcely evident in lateral view; mesal surface without projections or ridges. Phallic apparatus with phallobase tubular, with usual basodorsal expansion, apicoventral margin very strongly projecting, sclerotized, strongly ventrally deflected, apex of ventral projection more or less evenly rounded, as viewed laterally; endotheca with two relatively short and asymmetrically positioned spines, membrane textured with small spines, phallotremal sclerite complex composed of short rod and ring structure.</p></tp:treatment-sec><tp:treatment-sec sec-type="distribution" id="SECID0EOJCI"><title>Distribution.</title><p>Angola, Democratic Republic of the Congo, Ghana.</p></tp:treatment-sec><ref-list><ref id="B34"><mixed-citation xmlns:xlink="http://www.w3.org/1999/xlink" xlink:type="simple"><person-group><name name-style="western"><surname>Jacquemart</surname><given-names>S</given-names></name></person-group> (<year>1966b</year>) <article-title>A propos de quelques Trichoptéres du Katanga.</article-title><source>Bulletin de l’Institut royal des Sciences naturelles de Belgique</source><volume>42</volume>: <fpage>1</fpage>–<lpage>10</lpage>.</mixed-citation></ref></ref-list></tp:taxon-treatment>
