# Supplementary material for: ﻿New species of the genus Chimarra Stephens from Africa (Trichoptera, Philopotamidae) and characterization of the African groups and subgroups of the genus
Source: Zookeys. 2022 Jul 11;1111:43–198. doi: 10.3897/zookeys.1111.77586 (PMC9848911; doi:10.3897/zookeys.1111.77586)
Supplement: XML Treatment for Chimarra dybowskina [file zookeys.1111.77586-treatment3.xml]

<!DOCTYPE tp:taxon-treatment
  PUBLIC "-//TaxonX//DTD Taxonomic Treatment Publishing DTD v0 20100105//EN" "tax-treatment-NSO.dtd">
<tp:taxon-treatment xmlns:tp="http://www.plazi.org/taxpub"><tp:treatment-meta><kwd-group><label>Taxon classification</label><kwd>
                  <named-content content-type="kingdom">Animalia</named-content>
                </kwd><kwd>
                  <named-content content-type="order">Trichoptera</named-content>
                </kwd><kwd>
                  <named-content content-type="family">Philopotamidae</named-content>
                </kwd></kwd-group><mixed-citation publication-type="journal"><person-group><name><surname>Blahnik</surname><given-names>Roger</given-names></name><name><surname>Andersen</surname><given-names>Trond</given-names></name></person-group><article-title>﻿New species of the genus <italic><tp:taxon-name><tp:taxon-name-part taxon-name-part-type="genus" reg="Chimarra">Chimarra</tp:taxon-name-part></tp:taxon-name></italic> Stephens from Africa (<tp:taxon-name><tp:taxon-name-part taxon-name-part-type="order">Trichoptera</tp:taxon-name-part></tp:taxon-name>, <tp:taxon-name><tp:taxon-name-part taxon-name-part-type="family">Philopotamidae</tp:taxon-name-part></tp:taxon-name>) and characterization of the African groups and subgroups of the genus</article-title><source>Zookeys</source><day>11</day><month>07</month><year>2022</year><volume>1111</volume><fpage>43</fpage><lpage>198</lpage><pub-id pub-id-type="doi">10.3897/zookeys.1111.77586</pub-id></mixed-citation></tp:treatment-meta><tp:nomenclature><label>﻿</label><tp:taxon-name>
                <object-id xmlns:xlink="http://www.w3.org/1999/xlink" content-type="arpha" xlink:type="simple">05FDEDBA-20B2-57D8-AA7C-12B5E24BCC03</object-id>
                <tp:taxon-name-part taxon-name-part-type="genus" reg="Chimarra">Chimarra</tp:taxon-name-part>
                <tp:taxon-name-part taxon-name-part-type="species" reg="dybowskina">dybowskina</tp:taxon-name-part>
              </tp:taxon-name><tp:taxon-authority>Navás, 1931</tp:taxon-authority><xref ref-type="fig" rid="F7">Fig. 8A–E</xref><tp:nomenclature-citation-list><tp:nomenclature-citation><tp:taxon-name>
                    <tp:taxon-name-part taxon-name-part-type="genus" reg="Chimarrha">Chimarrha</tp:taxon-name-part>
                    <tp:taxon-name-part taxon-name-part-type="species" reg="dybowskina">dybowskina</tp:taxon-name-part>
                  </tp:taxon-name><comment>Navás, 1931: 123–124, fig. 61.</comment></tp:nomenclature-citation><tp:nomenclature-citation><tp:taxon-name>
                    <tp:taxon-name-part taxon-name-part-type="genus" reg="Chimarra">Chimarra</tp:taxon-name-part>
                    <tp:taxon-name-part taxon-name-part-type="species" reg="dybowskina">dybowskina</tp:taxon-name-part>
                  </tp:taxon-name><comment>Navás: <xref ref-type="bibr" rid="B18">Fischer 1961</xref>: 59; <xref ref-type="bibr" rid="B50">Malicky 2015b</xref>: 41 (text), 44 (figure) (distribution: Madagascar); <xref ref-type="bibr" rid="B26">Gibon 2018</xref>: 121–122, figs 3A, 5, (distribution: Burkina Faso, Guinea, Ivory Coast, Madagascar, Mali, Togo).</comment></tp:nomenclature-citation><tp:nomenclature-citation><tp:taxon-name>
                    <tp:taxon-name-part taxon-name-part-type="genus" reg="Chimarra">Chimarra</tp:taxon-name-part>
                    <tp:taxon-name-part taxon-name-part-type="species" reg="divergena">divergena</tp:taxon-name-part>
                  </tp:taxon-name><comment>Gibbs, 1973: 367–369, figs 5–7. Syn. nov.</comment></tp:nomenclature-citation><tp:nomenclature-citation><tp:taxon-name>
                    <tp:taxon-name-part taxon-name-part-type="genus" reg="Chimarra">Chimarra</tp:taxon-name-part>
                    <tp:taxon-name-part taxon-name-part-type="species" reg="caboverdensis">caboverdensis</tp:taxon-name-part>
                  </tp:taxon-name><comment>Nybom, 1960: 1–3, figs A–G. Syn. nov.</comment></tp:nomenclature-citation></tp:nomenclature-citation-list></tp:nomenclature><tp:treatment-sec sec-type="material" id="SECID0E1MCI"><title>Material examined.</title><p>Cape Verde ● 1♂; Brava, Fajâ d’ Agua; 100 m a.s.l.; 17 Feb. 2007; E Aistleitner leg.; <named-content xmlns:xlink="http://www.w3.org/1999/xlink" content-type="dwc:institutional_code" xlink:title="University of Minnesota" xlink:href="http://grbio.org/institution/university-minnesota" xlink:type="simple">UMSP</named-content>. Ghana – <bold>Central Reg.</bold> ● 1♂; Kakum Forest Reserve; <named-content xmlns:xlink="http://www.w3.org/1999/xlink" content-type="dwc:verbatimCoordinates" xlink:type="simple"><named-content content-type="geo-json" specific-use="{&#34;type&#34;:&#34;Point&#34;,&#34;coordinates&#34;:[-1.366667,5.350000]}" id="NCID0EJNCI" xlink:type="simple">5°21'N, 1°22'W</named-content></named-content>; 8 Nov. 1994; T Andersen leg.; light trap; <named-content xmlns:xlink="http://www.w3.org/1999/xlink" content-type="dwc:institutional_code" xlink:title="Department of Natural History, University Museum of Bergen" xlink:href="http://grbio.org/institution/museum-zoology-university-bergen-invertebrate-collection" xlink:type="simple">ZMBN</named-content>. – <bold>Eastern Reg.</bold> ● 1♂1♀; Kibi, Subri stream; <named-content xmlns:xlink="http://www.w3.org/1999/xlink" content-type="dwc:verbatimCoordinates" xlink:type="simple"><named-content content-type="geo-json" specific-use="{&#34;type&#34;:&#34;Point&#34;,&#34;coordinates&#34;:[-0.550000,6.166667]}" id="NCID0EXNCI" xlink:type="simple">6°10'N, 0°33'W</named-content></named-content>; 5 Nov. 1993; J Kjærandsen leg.; light trap; <named-content xmlns:xlink="http://www.w3.org/1999/xlink" content-type="dwc:institutional_code" xlink:title="Department of Natural History, University Museum of Bergen" xlink:href="http://grbio.org/institution/museum-zoology-university-bergen-invertebrate-collection" xlink:type="simple">ZMBN</named-content>. – <bold>Volta Reg.</bold> ● 1♂; Hohoe, Matvin Hotel; <named-content xmlns:xlink="http://www.w3.org/1999/xlink" content-type="dwc:verbatimCoordinates" xlink:type="simple"><named-content content-type="geo-json" specific-use="{&#34;type&#34;:&#34;Point&#34;,&#34;coordinates&#34;:[0.475278,7.161944]}" id="NCID0EFOCI" xlink:type="simple">7°09'43"N, 0°28'31"E</named-content></named-content>; 11 Nov. 1993; J Kjærandsen leg.; at light; <named-content xmlns:xlink="http://www.w3.org/1999/xlink" content-type="dwc:institutional_code" xlink:title="Department of Natural History, University Museum of Bergen" xlink:href="http://grbio.org/institution/museum-zoology-university-bergen-invertebrate-collection" xlink:type="simple">ZMBN</named-content> ● 3♀♀; Wli, Agumatsa waterfall, station # 3; <named-content xmlns:xlink="http://www.w3.org/1999/xlink" content-type="dwc:verbatimCoordinates" xlink:type="simple"><named-content content-type="geo-json" specific-use="{&#34;type&#34;:&#34;Point&#34;,&#34;coordinates&#34;:[0.591944,7.124722]}" id="NCID0EROCI" xlink:type="simple">7°07'29"N, 0°35'31"E</named-content></named-content>; 11–20 Nov. 1993; J Kjærandsen leg.; Malaise trap; <named-content xmlns:xlink="http://www.w3.org/1999/xlink" content-type="dwc:institutional_code" xlink:title="Department of Natural History, University Museum of Bergen" xlink:href="http://grbio.org/institution/museum-zoology-university-bergen-invertebrate-collection" xlink:type="simple">ZMBN</named-content> ● 1♀; same collection data as for preceding except station # 6; <named-content xmlns:xlink="http://www.w3.org/1999/xlink" content-type="dwc:institutional_code" xlink:title="Department of Natural History, University Museum of Bergen" xlink:href="http://grbio.org/institution/museum-zoology-university-bergen-invertebrate-collection" xlink:type="simple">ZMBN</named-content> ● 2♀♀; same collection data as for preceding except station # 7; <named-content xmlns:xlink="http://www.w3.org/1999/xlink" content-type="dwc:institutional_code" xlink:title="Department of Natural History, University Museum of Bergen" xlink:href="http://grbio.org/institution/museum-zoology-university-bergen-invertebrate-collection" xlink:type="simple">ZMBN</named-content> ● 1♀; same collection data as for preceding except station # 8; <named-content xmlns:xlink="http://www.w3.org/1999/xlink" content-type="dwc:institutional_code" xlink:title="Department of Natural History, University Museum of Bergen" xlink:href="http://grbio.org/institution/museum-zoology-university-bergen-invertebrate-collection" xlink:type="simple">ZMBN</named-content> ● 5♂♂15♀♀; same collection data as for preceding except station # 3; 17 Nov. 1993; light trap; <named-content xmlns:xlink="http://www.w3.org/1999/xlink" content-type="dwc:institutional_code" xlink:title="Department of Natural History, University Museum of Bergen" xlink:href="http://grbio.org/institution/museum-zoology-university-bergen-invertebrate-collection" xlink:type="simple">ZMBN</named-content> ● 1♀; same collection data as for preceding except station # 6; 11 Mar. 1993; JS Amakye &amp; J Kjærandsen leg.; <named-content xmlns:xlink="http://www.w3.org/1999/xlink" content-type="dwc:institutional_code" xlink:title="Department of Natural History, University Museum of Bergen" xlink:href="http://grbio.org/institution/museum-zoology-university-bergen-invertebrate-collection" xlink:type="simple">ZMBN</named-content> ● 1♀; same collection data as for preceding except 20 Nov. 1993; J Kjærandsen leg.; <named-content xmlns:xlink="http://www.w3.org/1999/xlink" content-type="dwc:institutional_code" xlink:title="Department of Natural History, University Museum of Bergen" xlink:href="http://grbio.org/institution/museum-zoology-university-bergen-invertebrate-collection" xlink:type="simple">ZMBN</named-content> ● 1♂; same collection data as for preceding; <named-content xmlns:xlink="http://www.w3.org/1999/xlink" content-type="dwc:institutional_code" xlink:title="University of Minnesota" xlink:href="http://grbio.org/institution/university-minnesota" xlink:type="simple">UMSP</named-content> ● 1♂3♀♀; same collection data as for preceding except station # 10; 19 Nov. 1993; <named-content xmlns:xlink="http://www.w3.org/1999/xlink" content-type="dwc:institutional_code" xlink:title="Department of Natural History, University Museum of Bergen" xlink:href="http://grbio.org/institution/museum-zoology-university-bergen-invertebrate-collection" xlink:type="simple">ZMBN</named-content> ● 3♂♂4♀♀; same collection data as for preceding except station # 12; 16 Nov. 1993; <named-content xmlns:xlink="http://www.w3.org/1999/xlink" content-type="dwc:institutional_code" xlink:title="Department of Natural History, University Museum of Bergen" xlink:href="http://grbio.org/institution/museum-zoology-university-bergen-invertebrate-collection" xlink:type="simple">ZMBN</named-content> ● 1♀; same collection data as for preceding; <named-content xmlns:xlink="http://www.w3.org/1999/xlink" content-type="dwc:institutional_code" xlink:title="University of Minnesota" xlink:href="http://grbio.org/institution/university-minnesota" xlink:type="simple">UMSP</named-content>.</p><fig id="F7" position="float" orientation="portrait"><object-id xmlns:xlink="http://www.w3.org/1999/xlink" content-type="doi" xlink:type="simple">10.3897/zookeys.1111.77586.figure8</object-id><object-id xmlns:xlink="http://www.w3.org/1999/xlink" content-type="arpha" xlink:type="simple">18416967-91F1-53DC-9119-5686C58254E3</object-id><label>Figure 8.</label><caption><p><italic><tp:taxon-name><tp:taxon-name-part taxon-name-part-type="genus" reg="Chimarra">Chimarra</tp:taxon-name-part><tp:taxon-name-part taxon-name-part-type="species" reg="dybowskina">dybowskina</tp:taxon-name-part></tp:taxon-name></italic> Navás, ♂ genitalia <bold>A</bold> lateral <bold>B</bold> dorsal, segments IX and X <bold>C</bold> inferior appendage, caudal <bold>D</bold> tergum X and periphallic process, right caudal <bold>E</bold> phallus, lateral.</p></caption><graphic xmlns:xlink="http://www.w3.org/1999/xlink" xlink:href="zookeys-1111-043_article-77586__-g007.jpg" position="float" orientation="portrait" xlink:type="simple" id="oo_711474.jpg"><uri content-type="original_file" xlink:type="simple">https://binary.pensoft.net/fig/711474</uri></graphic></fig></tp:treatment-sec><tp:treatment-sec sec-type="diagnosis" id="SECID0EERCI"><title>Diagnosis.</title><p>Phallobase with ventral margin greatly produced and strongly bent, apex enlarged and subtruncate, dorsal margin slightly upturned; phallic spines both moderately elongate and narrow; inferior appendage with dorsal projection abruptly narrowed, nearly uniform in width and distinctly bent, apex acute, ventromesal cusps of inferior appendage often both evident in lateral view (character possibly variable or inconsistent).</p><p><italic><tp:taxon-name><tp:taxon-name-part taxon-name-part-type="genus" reg="Chimarra">Chimarra</tp:taxon-name-part><tp:taxon-name-part taxon-name-part-type="species" reg="dybowskina">dybowskina</tp:taxon-name-part></tp:taxon-name></italic> is most similar to <italic><tp:taxon-name><tp:taxon-name-part taxon-name-part-type="genus" reg="Chimarra">C.</tp:taxon-name-part><tp:taxon-name-part taxon-name-part-type="species" reg="calundoensis">calundoensis</tp:taxon-name-part></tp:taxon-name></italic>, <italic><tp:taxon-name><tp:taxon-name-part taxon-name-part-type="genus" reg="Chimarra">C.</tp:taxon-name-part><tp:taxon-name-part taxon-name-part-type="species" reg="falcifera">falcifera</tp:taxon-name-part></tp:taxon-name></italic>, and <italic><tp:taxon-name><tp:taxon-name-part taxon-name-part-type="genus" reg="Chimarra">C.</tp:taxon-name-part><tp:taxon-name-part taxon-name-part-type="species" reg="jacquemarti">jacquemarti</tp:taxon-name-part></tp:taxon-name></italic> sp. nov. The species are best distinguished by differences in the shape and inflection of the dorsal lobe of the inferior appendages, and by the shape of the apex and inflection of the apicoventral projection of phallobase, as well as in the relative length of the phallic spines. Like both <italic><tp:taxon-name><tp:taxon-name-part taxon-name-part-type="genus" reg="Chimarra">C.</tp:taxon-name-part><tp:taxon-name-part taxon-name-part-type="species" reg="calundoensis">calundoensis</tp:taxon-name-part></tp:taxon-name></italic> and C. <italic><tp:taxon-name><tp:taxon-name-part taxon-name-part-type="genus" reg="Chimarrha"/><tp:taxon-name-part taxon-name-part-type="species" reg="jacquemarti">jacquemarti</tp:taxon-name-part></tp:taxon-name></italic>, the ventral apex of the phallobase is very strongly bent; the apex of the structure is more truncate than in <italic><tp:taxon-name><tp:taxon-name-part taxon-name-part-type="genus" reg="Chimarra">C.</tp:taxon-name-part><tp:taxon-name-part taxon-name-part-type="species" reg="calundoensis">calundoensis</tp:taxon-name-part></tp:taxon-name></italic>, but bent slightly upward, rather than downward, as in <italic><tp:taxon-name><tp:taxon-name-part taxon-name-part-type="genus" reg="Chimarra">C.</tp:taxon-name-part><tp:taxon-name-part taxon-name-part-type="species" reg="jacquemarti">jacquemarti</tp:taxon-name-part></tp:taxon-name></italic>. The dorsal process of the inferior appendages is generally more uniform in width and more strongly bent in <italic><tp:taxon-name><tp:taxon-name-part taxon-name-part-type="genus" reg="Chimarra">C.</tp:taxon-name-part><tp:taxon-name-part taxon-name-part-type="species" reg="dybowskina">dybowskina</tp:taxon-name-part></tp:taxon-name></italic> than in the other species, and the cusps of the mesal surface are more likely to be evident in lateral view. The phallic spines are comparable in length to those of <italic><tp:taxon-name><tp:taxon-name-part taxon-name-part-type="genus" reg="Chimarra">C.</tp:taxon-name-part><tp:taxon-name-part taxon-name-part-type="species" reg="jacquemarti">jacquemarti</tp:taxon-name-part></tp:taxon-name></italic>, but slightly longer than in either <italic><tp:taxon-name><tp:taxon-name-part taxon-name-part-type="genus" reg="Chimarra">C.</tp:taxon-name-part><tp:taxon-name-part taxon-name-part-type="species" reg="calundoensis">calundoensis</tp:taxon-name-part></tp:taxon-name></italic> or <italic><tp:taxon-name><tp:taxon-name-part taxon-name-part-type="genus" reg="Chimarra">C.</tp:taxon-name-part><tp:taxon-name-part taxon-name-part-type="species" reg="falcifera">falcifera</tp:taxon-name-part></tp:taxon-name></italic>.</p><p>Our illustration closely matches that presented by <xref ref-type="bibr" rid="B26">Gibon (2018)</xref>, which was based on the holotype of <italic><tp:taxon-name><tp:taxon-name-part taxon-name-part-type="genus" reg="Chimarra">C.</tp:taxon-name-part><tp:taxon-name-part taxon-name-part-type="species" reg="dybowskina">dybowskina</tp:taxon-name-part></tp:taxon-name></italic> Navás from the Democratic Republic of the Congo. We are less convinced that the illustration of <italic><tp:taxon-name><tp:taxon-name-part taxon-name-part-type="genus" reg="Chimarra">C.</tp:taxon-name-part><tp:taxon-name-part taxon-name-part-type="species" reg="dybowskina">dybowskina</tp:taxon-name-part></tp:taxon-name></italic> presented by <xref ref-type="bibr" rid="B50">Malicky (2015b)</xref> from Nosy Bé, Madagascar is the same species, although admittedly close. The inferior appendage in his illustration has the general shape and form of <italic><tp:taxon-name><tp:taxon-name-part taxon-name-part-type="genus" reg="Chimarra">C.</tp:taxon-name-part><tp:taxon-name-part taxon-name-part-type="species" reg="dybowskina">dybowskina</tp:taxon-name-part></tp:taxon-name></italic>, but the ventral projection of the phallobase is not as strongly deflexed and the apex is rounded, rather than truncate.</p><p><italic><tp:taxon-name><tp:taxon-name-part taxon-name-part-type="genus" reg="Chimarra">Chimarra</tp:taxon-name-part><tp:taxon-name-part taxon-name-part-type="species" reg="divergena">divergena</tp:taxon-name-part></tp:taxon-name></italic> Gibbs, described from Ghana, has enough of the significant features of <italic><tp:taxon-name><tp:taxon-name-part taxon-name-part-type="genus" reg="Chimarra">C.</tp:taxon-name-part><tp:taxon-name-part taxon-name-part-type="species" reg="dybowskina">dybowskina</tp:taxon-name-part></tp:taxon-name></italic> to be considered a synonym, especially the strongly deflexed ventral projection of the phallobase, with its apex subtruncate and slightly upturned. There was no available illustration of <italic><tp:taxon-name><tp:taxon-name-part taxon-name-part-type="genus" reg="Chimarra">C.</tp:taxon-name-part><tp:taxon-name-part taxon-name-part-type="species" reg="dybowskina">dybowskina</tp:taxon-name-part></tp:taxon-name></italic> when it was published. The primary difference is that the mesal cusps of the inferior appendage are not apparent in lateral view in the illustration of <italic><tp:taxon-name><tp:taxon-name-part taxon-name-part-type="genus" reg="Chimarra">C.</tp:taxon-name-part><tp:taxon-name-part taxon-name-part-type="species" reg="divergena">divergena</tp:taxon-name-part></tp:taxon-name></italic>. The difference seems too minor to warrant species status. <italic><tp:taxon-name><tp:taxon-name-part taxon-name-part-type="genus" reg="Chimarra">Chimarra</tp:taxon-name-part><tp:taxon-name-part taxon-name-part-type="species" reg="caboverdensis">caboverdensis</tp:taxon-name-part></tp:taxon-name></italic> is undoubtedly also a synonym, based on the structure of the ventral apex of the phallobase, which, in the illustration of the type, is clearly truncate apically, with the apex slightly upturned. Examination of a specimen collected from Cabo Verde revealed no distinctive differences from <italic><tp:taxon-name><tp:taxon-name-part taxon-name-part-type="genus" reg="Chimarra">C.</tp:taxon-name-part><tp:taxon-name-part taxon-name-part-type="species" reg="dybowskina">dybowskina</tp:taxon-name-part></tp:taxon-name></italic>. Pending further evidence of its species status, we prefer to consider <italic><tp:taxon-name><tp:taxon-name-part taxon-name-part-type="genus" reg="Chimarra">C.</tp:taxon-name-part><tp:taxon-name-part taxon-name-part-type="species" reg="caboverdensis">caboverdensis</tp:taxon-name-part></tp:taxon-name></italic> Nybom to also be a synonym of <italic><tp:taxon-name><tp:taxon-name-part taxon-name-part-type="genus" reg="Chimarra">C.</tp:taxon-name-part><tp:taxon-name-part taxon-name-part-type="species" reg="dybowskina">dybowskina</tp:taxon-name-part></tp:taxon-name></italic> Navás.</p></tp:treatment-sec><tp:treatment-sec sec-type="redescription" id="SECID0ETZCI"><title>Redescription.</title><p><bold><italic>Adult.</italic></bold> Overall color (in alcohol) yellowish brown, head and prothorax not lighter, spurs slightly darker. Head relatively short (postocular parietal sclerite ~ 1/2 diameter of eye). Palps relatively elongate; maxillary palp with 1<sup>st</sup> segment very short (approximately as long as wide), 2<sup>nd</sup> segment moderately elongate (~ 4× 1<sup>st</sup>), apex with small cluster of stiff setae, 3<sup>rd</sup> segment slightly longer than 2<sup>nd</sup>, 4<sup>th</sup> segment short (~ 1/2 length of 3<sup>rd</sup>), 5<sup>th</sup> segment elongate, slightly shorter than 3<sup>rd</sup> and 4<sup>th</sup> combined. Forewing length: male, 5.0–6.0 mm; female 5.5–6.5 mm. Fore- and hind wings with forks I, II, III, and V present. Forewing with R<sub>1</sub> very slightly sinuous, stem of Rs weakly inflected at past midlength (without distinct node at inflection), basal fork of discoidal cell slightly asymmetric, length of cell ~ 2× width, fork I slightly subsessile, fork II sessile, <italic>r</italic> crossvein diagonal, intersecting discoidal cell at past midlength, just before fork I, <italic>s</italic> and <italic>r-m</italic>, crossveins linear, <italic>m</italic> crossvein more proximal, <italic>s</italic> pigmented (like wing), <italic>r-m</italic> and <italic>m</italic> crossveins hyaline, 2A with crossvein (apparently forked apically to 1A and 3A). Hind wing with R<sub>1</sub> narrowly parallel to subcosta, fork I and fork II subsessile, fork III relatively distal, anal loop small. Forelegs with tibial spur distinct; male with foretarsi unmodified, claws small and symmetrical.</p><p><bold><italic>Male genitalia</italic>.</bold> Segment VIII with sternum short, ventrally with distinct ventral projection, tergum somewhat wider, expanded dorsally. Segment IX, in lateral view, with anteroventral margin moderately produced, anterior margin with angular inflection at approximately ventral ¼, concavely narrowing dorsally; tergum narrow dorsolaterally, with short anterior apodemes, obsolete mesally between apodemes; posterior margin nearly linear; ventral margin sloping, more or less linear, with elongate, narrow ventral process, apex of process acute as viewed laterally, rounded as viewed ventrally, apicoventral surface of ventral process roughened and file-like; anterior margin of sternum subtruncate as viewed dorsally or ventrally, slightly concave mesally. Lateral lobes of tergum X formed into dorsally curved, sclerotized, spine-like processes, bearing two preapical sensilla; dorsum of tergum X moderately elongate, membranous; tergum ventrally with strongly projecting, paired, sclerotized, periphallic processes, subtending phallic apparatus. Preanal appendages short and knob-like, constricted basally, fused laterally to periphallic processes. Inferior appendage with pronounced basal inflection, apex dorsally inflected and strongly narrowed, distinctly posteriorly curved, apex acute; as viewed ventrally, with distinct sclerotized projections near base and before midlength, generally evident in lateral view; mesal surface without projections or ridges. Phallic apparatus with phallobase tubular, with usual basodorsal expansion, apicoventral margin sclerotized, strongly deflexed and projecting, apex enlarged, subtruncate, with dorsal margin slightly upturned; endotheca with two relatively elongate, asymmetrically positioned spines, membrane textured with small spines, phallotremal sclerite complex composed of short rod and ring structure.</p></tp:treatment-sec><tp:treatment-sec sec-type="distribution" id="SECID0EL2CI"><title>Distribution.</title><p>Burkina Faso, Cape Verde, Democratic Republic of the Congo, Ghana, Guinea, Ivory Coast, Madagascar, Mali, Togo.</p></tp:treatment-sec><ref-list><ref id="B18"><mixed-citation xmlns:xlink="http://www.w3.org/1999/xlink" xlink:type="simple"><person-group><name name-style="western"><surname>Fischer</surname><given-names>FCJ</given-names></name></person-group> (<year>1961</year>) Trichopterorum Catalogus, Vol. II <tp:taxon-name><tp:taxon-name-part taxon-name-part-type="family">Philopotamidae</tp:taxon-name-part></tp:taxon-name>, <tp:taxon-name><tp:taxon-name-part taxon-name-part-type="family">Hydroptilidae</tp:taxon-name-part></tp:taxon-name>, <tp:taxon-name><tp:taxon-name-part taxon-name-part-type="family">Stenopsychidae</tp:taxon-name-part></tp:taxon-name>. Nederlandische Entomologische Vereeniging, Amsterdam.</mixed-citation></ref><ref id="B50"><mixed-citation xmlns:xlink="http://www.w3.org/1999/xlink" xlink:type="simple"><person-group><name name-style="western"><surname>Malicky</surname><given-names>H</given-names></name></person-group> (<year>2015b</year>) <article-title>Trichopteren von Nosy Bé (Madagaskar): Beschreibungen von neuen Arten und Kommentare zu bekannten.</article-title><source>Braueria</source><volume>42</volume>: <fpage>41</fpage>–<lpage>49</lpage>.</mixed-citation></ref><ref id="B26"><mixed-citation xmlns:xlink="http://www.w3.org/1999/xlink" xlink:type="simple"><person-group><name name-style="western"><surname>Gibon</surname><given-names>F-M</given-names></name></person-group> (<year>2018</year>) <article-title>The <italic><tp:taxon-name><tp:taxon-name-part taxon-name-part-type="genus">Chimarra</tp:taxon-name-part></tp:taxon-name></italic> of the <italic><tp:taxon-name><tp:taxon-name-part taxon-name-part-type="genus"/><tp:taxon-name-part taxon-name-part-type="species">georgensis</tp:taxon-name-part></tp:taxon-name></italic> and <italic><tp:taxon-name><tp:taxon-name-part taxon-name-part-type="genus"/><tp:taxon-name-part taxon-name-part-type="species">fallax</tp:taxon-name-part></tp:taxon-name></italic> species groups in Madagascar (<tp:taxon-name><tp:taxon-name-part taxon-name-part-type="order">Trichoptera</tp:taxon-name-part></tp:taxon-name>, <tp:taxon-name><tp:taxon-name-part taxon-name-part-type="family">Philopotamidae</tp:taxon-name-part></tp:taxon-name>).</article-title><source>Oriental Insects</source><volume>52</volume>(<issue>2</issue>): <fpage>113</fpage>–<lpage>127</lpage>. <ext-link xlink:type="simple" ext-link-type="doi" xlink:href="10.1080/00305316.2017.1379448">https://doi.org/10.1080/00305316.2017.1379448</ext-link></mixed-citation></ref></ref-list></tp:taxon-treatment>
