# Supplementary material for: ﻿New species of the genus Chimarra Stephens from Africa (Trichoptera, Philopotamidae) and characterization of the African groups and subgroups of the genus
Source: Zookeys. 2022 Jul 11;1111:43–198. doi: 10.3897/zookeys.1111.77586 (PMC9848911; doi:10.3897/zookeys.1111.77586)
Supplement: XML Treatment for Chimarra elga [file zookeys.1111.77586-treatment4.xml]

<!DOCTYPE tp:taxon-treatment
  PUBLIC "-//TaxonX//DTD Taxonomic Treatment Publishing DTD v0 20100105//EN" "tax-treatment-NSO.dtd">
<tp:taxon-treatment xmlns:tp="http://www.plazi.org/taxpub"><tp:treatment-meta><kwd-group><label>Taxon classification</label><kwd>
                  <named-content content-type="kingdom">Animalia</named-content>
                </kwd><kwd>
                  <named-content content-type="order">Trichoptera</named-content>
                </kwd><kwd>
                  <named-content content-type="family">Philopotamidae</named-content>
                </kwd></kwd-group><mixed-citation publication-type="journal"><person-group><name><surname>Blahnik</surname><given-names>Roger</given-names></name><name><surname>Andersen</surname><given-names>Trond</given-names></name></person-group><article-title>﻿New species of the genus <italic><tp:taxon-name><tp:taxon-name-part taxon-name-part-type="genus" reg="Chimarra">Chimarra</tp:taxon-name-part></tp:taxon-name></italic> Stephens from Africa (<tp:taxon-name><tp:taxon-name-part taxon-name-part-type="order">Trichoptera</tp:taxon-name-part></tp:taxon-name>, <tp:taxon-name><tp:taxon-name-part taxon-name-part-type="family">Philopotamidae</tp:taxon-name-part></tp:taxon-name>) and characterization of the African groups and subgroups of the genus</article-title><source>Zookeys</source><day>11</day><month>07</month><year>2022</year><volume>1111</volume><fpage>43</fpage><lpage>198</lpage><pub-id pub-id-type="doi">10.3897/zookeys.1111.77586</pub-id></mixed-citation></tp:treatment-meta><tp:nomenclature><label>﻿</label><tp:taxon-name>
                <object-id xmlns:xlink="http://www.w3.org/1999/xlink" content-type="arpha" xlink:type="simple">CFC72F2D-3812-5C3B-83E5-2E0F369FA358</object-id>
                <tp:taxon-name-part taxon-name-part-type="genus" reg="Chimarra">Chimarra</tp:taxon-name-part>
                <tp:taxon-name-part taxon-name-part-type="species" reg="elga">elga</tp:taxon-name-part>
              </tp:taxon-name><tp:taxon-authority>Mosely, 1939</tp:taxon-authority><xref ref-type="fig" rid="F8">Fig. 9A–D</xref><tp:nomenclature-citation-list><tp:nomenclature-citation><tp:taxon-name>
                    <tp:taxon-name-part taxon-name-part-type="genus" reg="Chimarrha">Chimarrha</tp:taxon-name-part>
                    <tp:taxon-name-part taxon-name-part-type="species" reg="elga">elga</tp:taxon-name-part>
                  </tp:taxon-name><comment>Mosely, 1939: 300–301, figs 20–23.</comment></tp:nomenclature-citation><tp:nomenclature-citation><tp:taxon-name>
                    <tp:taxon-name-part taxon-name-part-type="genus" reg="Chimarra">Chimarra</tp:taxon-name-part>
                    <tp:taxon-name-part taxon-name-part-type="species" reg="elga">elga</tp:taxon-name-part>
                  </tp:taxon-name><comment>Mosely: <xref ref-type="bibr" rid="B19">Fischer 1971</xref>: 209.</comment></tp:nomenclature-citation></tp:nomenclature-citation-list></tp:nomenclature><tp:treatment-sec sec-type="material" id="SECID0EX4CI"><title>Material examined.</title><p>Democratic Republic Of The Congo ● 3♂♂; South Kivu, CRSN Lwiro, Kabindi, Guest House, Site 3; <named-content xmlns:xlink="http://www.w3.org/1999/xlink" content-type="dwc:verbatimCoordinates" xlink:type="simple"><named-content content-type="geo-json" specific-use="{&#34;type&#34;:&#34;Point&#34;,&#34;coordinates&#34;:[28.715117,-2.237833]}" id="NCID0EA5CI" xlink:type="simple">2°14.270'S, 28°42.907'E</named-content></named-content>; 1.668 m a.s.l.; 27 Sept. 2005; <named-content xmlns:xlink="http://www.w3.org/1999/xlink" content-type="dwc:institutional_code" xlink:title="University of Minnesota" xlink:href="http://grbio.org/institution/university-minnesota" xlink:type="simple">UMSP</named-content> ● 1♂; same collection data as for preceding except 19 Apr. 2006; <named-content xmlns:xlink="http://www.w3.org/1999/xlink" content-type="dwc:institutional_code" xlink:title="University of Minnesota" xlink:href="http://grbio.org/institution/university-minnesota" xlink:type="simple">UMSP</named-content>.</p></tp:treatment-sec><tp:treatment-sec sec-type="diagnosis" id="SECID0EN5CI"><title>Diagnosis.</title><p><italic><tp:taxon-name><tp:taxon-name-part taxon-name-part-type="genus" reg="Chimarra">Chimarra</tp:taxon-name-part><tp:taxon-name-part taxon-name-part-type="species" reg="elga">elga</tp:taxon-name-part></tp:taxon-name></italic> is another species in the <italic><tp:taxon-name><tp:taxon-name-part taxon-name-part-type="genus" reg="Chimarrha"/><tp:taxon-name-part taxon-name-part-type="species" reg="fallax">fallax</tp:taxon-name-part></tp:taxon-name></italic> subgroup belonging to the complex of species with spine-like dorsolateral lobes of tergum X and a phallobase with a projecting and deflexed ventral apex. Among these, <italic><tp:taxon-name><tp:taxon-name-part taxon-name-part-type="genus" reg="Chimarra">C.</tp:taxon-name-part><tp:taxon-name-part taxon-name-part-type="species" reg="elga">elga</tp:taxon-name-part></tp:taxon-name></italic> is easily diagnosed by the relatively short, flexed dorsal process of its inferior appendage. It is included in the current paper mostly for comparative purposes.</p><fig id="F8" position="float" orientation="portrait"><object-id xmlns:xlink="http://www.w3.org/1999/xlink" content-type="doi" xlink:type="simple">10.3897/zookeys.1111.77586.figure9</object-id><object-id xmlns:xlink="http://www.w3.org/1999/xlink" content-type="arpha" xlink:type="simple">C31D6CC6-9CE6-56E2-A04B-4DDAD37ECE0B</object-id><label>Figure 9.</label><caption><p><italic><tp:taxon-name><tp:taxon-name-part taxon-name-part-type="genus" reg="Chimarra">Chimarra</tp:taxon-name-part><tp:taxon-name-part taxon-name-part-type="species" reg="elga">elga</tp:taxon-name-part></tp:taxon-name></italic> Mosely, ♂ genitalia <bold>A</bold> lateral <bold>B</bold> dorsal, segments IX and X <bold>C</bold> inferior appendage, ventral/caudal <bold>D</bold> phallus, lateral.</p></caption><graphic xmlns:xlink="http://www.w3.org/1999/xlink" xlink:href="zookeys-1111-043_article-77586__-g008.jpg" position="float" orientation="portrait" xlink:type="simple" id="oo_711475.jpg"><uri content-type="original_file" xlink:type="simple">https://binary.pensoft.net/fig/711475</uri></graphic></fig></tp:treatment-sec><tp:treatment-sec sec-type="redescription" id="SECID0ETADI"><title>Redescription.</title><p><bold><italic>Adult.</italic></bold> Overall color (in alcohol) yellowish brown, vertex of head darker than setal warts. Head relatively short (postocular parietal sclerite &lt; 1/2 diameter of eye). Palps moderately elongate; maxillary palp with 1<sup>st</sup> segment very short (approximately as long as wide), 2<sup>nd</sup> segment moderately elongate (~ 3× 1<sup>st</sup>), apex with small cluster of stiff setae, 3<sup>rd</sup> segment slightly longer than 2<sup>nd</sup>, 4<sup>th</sup> segment short (~ 1/2 length of 3<sup>rd</sup>), 5<sup>th</sup> segment subequal to 3<sup>rd</sup>. Forewing length: male, 5.7–6.6 mm. Fore- and hind wings with forks I, II, III, and V present. Forewing with R<sub>1</sub> slightly sinuous, stem of Rs inflected at past midlength (with distinct node at inflection, not extending into cell below), basal fork of discoidal cell enlarged, slightly asymmetric, length of cell ~ 2 1/2× width, fork I distinctly subsessile, fork II sessile, <italic>r</italic> crossvein diagonal, intersecting discoidal cell at past midlength, just before fork I, <italic>s</italic> and <italic>r-m</italic>, crossveins linear, m crossvein more proximal, <italic>s</italic> pigmented (like wing), <italic>r-m</italic> and <italic>m</italic> crossveins hyaline, 2A with crossvein (apparently forked apically to 1A and 3A). Hind wing with R<sub>1</sub> narrowly parallel to subcosta, forks I and II subsessile, fork III relatively distal, anal loop small. Forelegs with tibial spur distinct; male with foretarsi unmodified, claws small and symmetrical.</p><p><bold><italic>Male genitalia</italic>.</bold> Segment VIII with sternum relatively short, ventrally with distinct ventral projection, tergum somewhat wider, expanded dorsally. Segment IX, in lateral view, with anteroventral margin moderately produced, anterior margin with rounded projection at approximately ventral ¼, concavely narrowing dorsally; tergum short dorsolaterally, with prominent anterior apodemes, obsolete mesally between apodemes; posterior margin widening below preanal appendages, nearly linear to ventral margin; ventral margin, with elongate, narrow ventral process, apex of process acute as viewed laterally, rounded as viewed ventrally, apicoventral surface of ventral process roughened and file-like; anterior margin of sternum subtruncate as viewed dorsally or ventrally, not or only slightly concave mesally. Lateral lobes of tergum X formed into dorsally curved, sclerotized, spine-like processes, bearing two preapical sensilla; dorsum of mesal lobe of tergum X moderately elongate, membranous; tergum ventrally with strongly projecting, paired, sclerotized, periphallic processes, subtending phallic apparatus. Preanal appendages short and knob-like, constricted basally. Inferior appendage with pronounced basal inflection, apex dorsally inflected, apex of inflection relatively short and strongly narrowed, distinctly posteriorly curved, apex acute; as viewed ventrally, with distinct sclerotized projections near base and before midlength, evident in ventral view, basal projection not evident in lateral view; base very strongly rounded and relatively short; mesal surface without projections or ridges. Phallic apparatus with phallobase tubular, with usual basodorsal expansion, apicoventral margin sclerotized, strongly deflexed and projecting, apex slight enlarged and rounded; endotheca with two moderately elongate, asymmetrically positioned spines, membrane textured with small spines, phallotremal sclerite complex composed of short rod and ring structure and small apical sclerite.</p></tp:treatment-sec><tp:treatment-sec sec-type="distribution" id="SECID0EHCDI"><title>Distribution.</title><p>Democratic Republic of the Congo, Kenya.</p></tp:treatment-sec><ref-list><ref id="B19"><mixed-citation xmlns:xlink="http://www.w3.org/1999/xlink" xlink:type="simple"><person-group><name name-style="western"><surname>Fischer</surname><given-names>FCJ</given-names></name></person-group> (<year>1971</year>) Trichopterorum Catalogus, Vol. XII Supplement to Vols I and II. Nederlandische Entomologische Vereeniging, Amsterdam.</mixed-citation></ref></ref-list></tp:taxon-treatment>
