# Supplementary material for: ﻿New species of the genus Chimarra Stephens from Africa (Trichoptera, Philopotamidae) and characterization of the African groups and subgroups of the genus
Source: Zookeys. 2022 Jul 11;1111:43–198. doi: 10.3897/zookeys.1111.77586 (PMC9848911; doi:10.3897/zookeys.1111.77586)
Supplement: XML Treatment for Chimarra fallax [file zookeys.1111.77586-treatment5.xml]

<!DOCTYPE tp:taxon-treatment
  PUBLIC "-//TaxonX//DTD Taxonomic Treatment Publishing DTD v0 20100105//EN" "tax-treatment-NSO.dtd">
<tp:taxon-treatment xmlns:tp="http://www.plazi.org/taxpub"><tp:treatment-meta><kwd-group><label>Taxon classification</label><kwd>
                  <named-content content-type="kingdom">Animalia</named-content>
                </kwd><kwd>
                  <named-content content-type="order">Trichoptera</named-content>
                </kwd><kwd>
                  <named-content content-type="family">Philopotamidae</named-content>
                </kwd></kwd-group><mixed-citation publication-type="journal"><person-group><name><surname>Blahnik</surname><given-names>Roger</given-names></name><name><surname>Andersen</surname><given-names>Trond</given-names></name></person-group><article-title>﻿New species of the genus <italic><tp:taxon-name><tp:taxon-name-part taxon-name-part-type="genus" reg="Chimarra">Chimarra</tp:taxon-name-part></tp:taxon-name></italic> Stephens from Africa (<tp:taxon-name><tp:taxon-name-part taxon-name-part-type="order">Trichoptera</tp:taxon-name-part></tp:taxon-name>, <tp:taxon-name><tp:taxon-name-part taxon-name-part-type="family">Philopotamidae</tp:taxon-name-part></tp:taxon-name>) and characterization of the African groups and subgroups of the genus</article-title><source>Zookeys</source><day>11</day><month>07</month><year>2022</year><volume>1111</volume><fpage>43</fpage><lpage>198</lpage><pub-id pub-id-type="doi">10.3897/zookeys.1111.77586</pub-id></mixed-citation></tp:treatment-meta><tp:nomenclature><label>﻿</label><tp:taxon-name>
                <object-id xmlns:xlink="http://www.w3.org/1999/xlink" content-type="arpha" xlink:type="simple">EC00EAB7-3FE9-5194-94D6-D1E12EB7C761</object-id>
                <tp:taxon-name-part taxon-name-part-type="genus" reg="Chimarra">Chimarra</tp:taxon-name-part>
                <tp:taxon-name-part taxon-name-part-type="species" reg="fallax">fallax</tp:taxon-name-part>
              </tp:taxon-name><tp:taxon-authority>(Ulmer, 1912)</tp:taxon-authority><xref ref-type="fig" rid="F9">Fig. 10A–E</xref><tp:nomenclature-citation-list><tp:nomenclature-citation><tp:taxon-name>
                    <tp:taxon-name-part taxon-name-part-type="genus" reg="Wormaldia">Wormaldia</tp:taxon-name-part>
                    <tp:taxon-name-part taxon-name-part-type="species" reg="fallax">fallax</tp:taxon-name-part>
                  </tp:taxon-name><comment>Ulmer, 1912: 84–85, figs 5–8a.</comment></tp:nomenclature-citation><tp:nomenclature-citation><tp:taxon-name>
                    <tp:taxon-name-part taxon-name-part-type="genus" reg="Chimarrha">Chimarrha</tp:taxon-name-part>
                    <tp:taxon-name-part taxon-name-part-type="species" reg="fallax">fallax</tp:taxon-name-part>
                  </tp:taxon-name><comment>(Ulmer): <xref ref-type="bibr" rid="B51">Marlier 1959</xref> (distribution: Sao Tomé); <xref ref-type="bibr" rid="B18">Fischer 1961</xref>: 59; <xref ref-type="bibr" rid="B19">Fischer 1971</xref>: 210.</comment></tp:nomenclature-citation><tp:nomenclature-citation><tp:taxon-name>
                    <tp:taxon-name-part taxon-name-part-type="genus" reg="Chimarra">Chimarra</tp:taxon-name-part>
                    <tp:taxon-name-part taxon-name-part-type="species" reg="lukawei">lukawei</tp:taxon-name-part>
                  </tp:taxon-name><comment>Jacquemart, 1961a: 40, fig. 27a. Syn. nov.</comment></tp:nomenclature-citation><tp:nomenclature-citation><tp:taxon-name>
                    <tp:taxon-name-part taxon-name-part-type="genus" reg="Chimarra">Chimarra</tp:taxon-name-part>
                    <tp:taxon-name-part taxon-name-part-type="species" reg="lukawei">lukawei</tp:taxon-name-part>
                  </tp:taxon-name><comment>Jacquemart: Jacquemart, 1961b: 230; <xref ref-type="bibr" rid="B33">Jacquemart 1966a</xref>: 49, fig. 14A–B; <xref ref-type="bibr" rid="B74">Wahlberg and Johanson 2014</xref>: 437–439, figs 1–3; <xref ref-type="bibr" rid="B26">Gibon 2018</xref>: 123–124, figs 1B, 3B–D, 5 (distribution: Madagascar).</comment></tp:nomenclature-citation><tp:nomenclature-citation><tp:taxon-name>
                    <tp:taxon-name-part taxon-name-part-type="genus" reg="Chimarra">Chimarra</tp:taxon-name-part>
                    <tp:taxon-name-part taxon-name-part-type="species" reg="lukawaei">lukawaei</tp:taxon-name-part>
                  </tp:taxon-name><comment>[sic] Jacquemart: <xref ref-type="bibr" rid="B57">Morse 2021</xref> [also, many online taxonomic resources using the <tp:taxon-name><tp:taxon-name-part taxon-name-part-type="order">Trichoptera</tp:taxon-name-part></tp:taxon-name> World Checklist as a source].</comment></tp:nomenclature-citation><tp:nomenclature-citation><tp:taxon-name>
                    <tp:taxon-name-part taxon-name-part-type="genus" reg="Chimarra">Chimarra</tp:taxon-name-part>
                  </tp:taxon-name><comment>sp. AK: Gibon &amp; Elouard, 1996: 510.</comment></tp:nomenclature-citation></tp:nomenclature-citation-list></tp:nomenclature><tp:treatment-sec sec-type="material" id="SECID0E6GDI"><title>Material examined.</title><p>Ghana – <bold>Central Reg.</bold> ● 28♂♂41♀♀; Kakum Forest Reserve; <named-content xmlns:xlink="http://www.w3.org/1999/xlink" content-type="dwc:verbatimCoordinates" xlink:type="simple"><named-content content-type="geo-json" specific-use="{&#34;type&#34;:&#34;Point&#34;,&#34;coordinates&#34;:[-1.366667,5.350000]}" id="NCID0EKHDI" xlink:type="simple">5°21'N, 1°22'W</named-content></named-content>; 8–15 Nov. 1994; T Andersen leg.; Malaise trap; <named-content xmlns:xlink="http://www.w3.org/1999/xlink" content-type="dwc:institutional_code" xlink:title="Department of Natural History, University Museum of Bergen" xlink:href="http://grbio.org/institution/museum-zoology-university-bergen-invertebrate-collection" xlink:type="simple">ZMBN</named-content> ● 1♂1♀; same collection data as for preceding; <named-content xmlns:xlink="http://www.w3.org/1999/xlink" content-type="dwc:institutional_code" xlink:title="University of Minnesota" xlink:href="http://grbio.org/institution/university-minnesota" xlink:type="simple">UMSP</named-content>. – <bold>Western Reg.</bold> ● 5♀♀; Ankasa Game Production Reserve; <named-content xmlns:xlink="http://www.w3.org/1999/xlink" content-type="dwc:verbatimCoordinates" xlink:type="simple"><named-content content-type="geo-json" specific-use="{&#34;type&#34;:&#34;Point&#34;,&#34;coordinates&#34;:[-2.616667,5.250000]}" id="NCID0E3HDI" xlink:type="simple">5°15'N, 2°37'W</named-content></named-content>; 6–12 Dec. 1993; T Andersen &amp; J Kjærandsen leg.; Malaise trap; <named-content xmlns:xlink="http://www.w3.org/1999/xlink" content-type="dwc:institutional_code" xlink:title="Department of Natural History, University Museum of Bergen" xlink:href="http://grbio.org/institution/museum-zoology-university-bergen-invertebrate-collection" xlink:type="simple">ZMBN</named-content> ● 1♂; same collection data as for preceding except 9 Dec. 1993; light trap; <named-content xmlns:xlink="http://www.w3.org/1999/xlink" content-type="dwc:institutional_code" xlink:title="Department of Natural History, University Museum of Bergen" xlink:href="http://grbio.org/institution/museum-zoology-university-bergen-invertebrate-collection" xlink:type="simple">ZMBN</named-content>.</p><fig id="F9" position="float" orientation="portrait"><object-id xmlns:xlink="http://www.w3.org/1999/xlink" content-type="doi" xlink:type="simple">10.3897/zookeys.1111.77586.figure10</object-id><object-id xmlns:xlink="http://www.w3.org/1999/xlink" content-type="arpha" xlink:type="simple">794BEBA5-EC5B-5EAF-BDB5-B9C8CF84EC1E</object-id><label>Figure 10.</label><caption><p><italic><tp:taxon-name><tp:taxon-name-part taxon-name-part-type="genus" reg="Chimarra">Chimarra</tp:taxon-name-part><tp:taxon-name-part taxon-name-part-type="species" reg="fallax">fallax</tp:taxon-name-part></tp:taxon-name></italic> (Ulmer), ♂ genitalia <bold>A</bold> lateral <bold>B</bold> dorsal, segments IX and X <bold>C</bold> inferior appendage, dorsal <bold>D</bold> segment IX and inferior appendages, ventral <bold>E</bold> phallus, lateral.</p></caption><graphic xmlns:xlink="http://www.w3.org/1999/xlink" xlink:href="zookeys-1111-043_article-77586__-g009.jpg" position="float" orientation="portrait" xlink:type="simple" id="oo_711476.jpg"><uri content-type="original_file" xlink:type="simple">https://binary.pensoft.net/fig/711476</uri></graphic></fig></tp:treatment-sec><tp:treatment-sec sec-type="diagnosis" id="SECID0ELJDI"><title>Diagnosis.</title><p>Inferior appendage short and rounded apically; phallobase with ventral apex short and only weakly projecting, not enlarged apically; phallic spines both relatively elongate and narrow, differing in length; periphallic processes fused mesally, comparatively narrow and weakly developed; posteroventral margin of sternum VIII distinctly projecting.</p><p>Within the <italic><tp:taxon-name><tp:taxon-name-part taxon-name-part-type="genus" reg="Chimarrha"/><tp:taxon-name-part taxon-name-part-type="species" reg="fallax">fallax</tp:taxon-name-part></tp:taxon-name></italic> subgroup, the distinguishing feature of this species is the relatively short inferior appendages with apices that appear rounded in lateral view. The only evident difference in the illustrations provided for <italic><tp:taxon-name><tp:taxon-name-part taxon-name-part-type="genus" reg="Chimarra">C.</tp:taxon-name-part><tp:taxon-name-part taxon-name-part-type="species" reg="fallax">fallax</tp:taxon-name-part></tp:taxon-name></italic> and that of <italic><tp:taxon-name><tp:taxon-name-part taxon-name-part-type="genus" reg="Chimarra">C.</tp:taxon-name-part><tp:taxon-name-part taxon-name-part-type="species" reg="lukawei">lukawei</tp:taxon-name-part></tp:taxon-name></italic> is the more prominent dorsal spine-like projections of tergum X in <italic><tp:taxon-name><tp:taxon-name-part taxon-name-part-type="genus" reg="Chimarra">C.</tp:taxon-name-part><tp:taxon-name-part taxon-name-part-type="species" reg="fallax">fallax</tp:taxon-name-part></tp:taxon-name></italic>. The difference is minor, and we do not consider it to be of species-level significance.</p><p>Within the group of taxa assigned to the <italic><tp:taxon-name><tp:taxon-name-part taxon-name-part-type="genus" reg="Chimarrha"/><tp:taxon-name-part taxon-name-part-type="species" reg="fallax">fallax</tp:taxon-name-part></tp:taxon-name></italic> subgroup with a spine-like modification to the lateral lobes of tergum X, it is the only species in which the ventral apex of the phallobase is weakly or only moderately projecting; the periphallic processes are also much less developed than in the other species. Thus, it probably represents a basal species of this clade.</p></tp:treatment-sec><tp:treatment-sec sec-type="redescription" id="SECID0EJLDI"><title>Redescription.</title><p><bold><italic>Adult.</italic></bold> Overall color (in alcohol) yellowish brown, appendages slightly paler. Head relatively short (postocular parietal sclerite &lt; 1/2 diameter of eye). Palps relatively short; maxillary palp with 1<sup>st</sup> segment very short (approximately as long as wide), 2<sup>nd</sup> segment moderately elongate, apex with small cluster of stiff setae, 3<sup>rd</sup> segment subequal to segment 2, 4<sup>th</sup> segment short (~ ½ length of segment 2), 5<sup>th</sup> segment subequal to 2<sup>nd</sup> or 3<sup>rd</sup>. Forewing length: male, 5.0–6.0 mm; female 5.5–6.5 mm. Fore- and hind wings with forks I, II, III, and V present. Forewing with R<sub>1</sub> very sinuous, stem of Rs inflected at past midlength (with distinct small node at inflection), basal fork of discoidal cell distinctly enlarged, fork asymmetric, length of cell ~ 2× width, forks I and II both subsessile, <italic>r</italic> crossvein diagonal, intersecting discoidal cell at past midlength, <italic>s</italic> and <italic>r-m</italic>, crossveins linear, <italic>m</italic> crossvein more proximal, <italic>s</italic> pigmented (like wing), <italic>r-m</italic> and <italic>m</italic> crossveins hyaline, 2A with crossvein (apparently forked apically to 1A and 3A). Hind wing with R<sub>1</sub> reduced, but evident, narrowly parallel to subcosta, forks I and II strongly subsessile, fork III distal and relatively wide, anal loop small. Forelegs with apical tibial spur short; male with tarsal claws unmodified, apical segments of tarsi narrow, claws small and symmetrical.</p><p><bold><italic>Male genitalia</italic>.</bold> Segment VIII with sternum relatively short, ventrally with distinct projection from posterior margin, tergum slightly longer, expanded dorsally. Segment IX, in lateral view, with anteroventral margin weakly produced, anterior margin with angular inflection in ventral ¼, weakly concave and narrowing dorsally; tergum short dorsolaterally, with short, rounded apodemes, obsolete mesally between apodemes; posterior margin nearly linear; ventral margin sloping, more or less linear, with inferior appendages mounted high on segment (nearly midlaterally), basally with elongate, narrow ventral process near base, apex of process acute as viewed laterally, rounded as viewed ventrally, apicoventral surface of ventral process roughened and file-like; anterior margin of sternum subtruncate as viewed dorsally or ventrally. Lateral lobes of tergum X formed into short, narrow, sclerotized, dorsolaterally curved spine-like processes; dorsum of tergum X relatively short, membranous; tergum ventrally with relatively narrow, projecting, mesally fused, sclerotized, periphallic process, subtending phallic apparatus. Preanal appendages short and knob-like, distinctly flattened, membranous basally, but fused laterally to periphallic process. Inferior appendage relatively short, with pronounced basal inflection, apex dorsally inflected, broadly rounded, cupped (concave on mesal surface); as viewed ventrally, with weakly sclerotized projections near base and before midlength (projections not evident in lateral view); mesal surface without projections or ridges. Phallic apparatus with phallobase tubular, with usual basodorsal expansion, apicoventral margin not, or only weakly, projecting; endotheca with two asymmetrically positioned spines of moderate length, membrane textured with small spines, phallotremal sclerite complex composed of short rod and ring structure, with small preapical sclerite.</p></tp:treatment-sec><tp:treatment-sec sec-type="distribution" id="SECID0E2MDI"><title>Distribution.</title><p>Cameroon, Democratic Republic of the Congo, Ghana, Madagascar, Sao Tomé.</p></tp:treatment-sec><ref-list><ref id="B51"><mixed-citation xmlns:xlink="http://www.w3.org/1999/xlink" xlink:type="simple"><person-group><name name-style="western"><surname>Marlier</surname><given-names>G</given-names></name></person-group> (<year>1959</year>) <article-title>Mission du Muséum dans les Iles du Golfe de Guinée. Entomologie XII (1). Trichoptères de Sao Tomé.</article-title><source>Bulletin de la Société entomologique de France</source><volume>63</volume>(<issue>1958</issue>): <fpage>108</fpage>–<lpage>120</lpage>. <ext-link xlink:type="simple" ext-link-type="doi" xlink:href="10.3406/bsef.1958.20414">https://doi.org/10.3406/bsef.1958.20414</ext-link></mixed-citation></ref><ref id="B18"><mixed-citation xmlns:xlink="http://www.w3.org/1999/xlink" xlink:type="simple"><person-group><name name-style="western"><surname>Fischer</surname><given-names>FCJ</given-names></name></person-group> (<year>1961</year>) Trichopterorum Catalogus, Vol. II <tp:taxon-name><tp:taxon-name-part taxon-name-part-type="family">Philopotamidae</tp:taxon-name-part></tp:taxon-name>, <tp:taxon-name><tp:taxon-name-part taxon-name-part-type="family">Hydroptilidae</tp:taxon-name-part></tp:taxon-name>, <tp:taxon-name><tp:taxon-name-part taxon-name-part-type="family">Stenopsychidae</tp:taxon-name-part></tp:taxon-name>. Nederlandische Entomologische Vereeniging, Amsterdam.</mixed-citation></ref><ref id="B19"><mixed-citation xmlns:xlink="http://www.w3.org/1999/xlink" xlink:type="simple"><person-group><name name-style="western"><surname>Fischer</surname><given-names>FCJ</given-names></name></person-group> (<year>1971</year>) Trichopterorum Catalogus, Vol. XII Supplement to Vols I and II. Nederlandische Entomologische Vereeniging, Amsterdam.</mixed-citation></ref><ref id="B33"><mixed-citation xmlns:xlink="http://www.w3.org/1999/xlink" xlink:type="simple"><person-group><name name-style="western"><surname>Jacquemart</surname><given-names>S</given-names></name></person-group> (<year>1966a</year>) <article-title><tp:taxon-name><tp:taxon-name-part taxon-name-part-type="order">Trichoptera</tp:taxon-name-part></tp:taxon-name>. Parc National de la Garamba. Mission H.</article-title><source>de Saeger</source><volume>51</volume>: <fpage>35</fpage>–<lpage>56</lpage>.</mixed-citation></ref><ref id="B74"><mixed-citation xmlns:xlink="http://www.w3.org/1999/xlink" xlink:type="simple"><person-group><name name-style="western"><surname>Wahlberg</surname><given-names>E</given-names></name><name name-style="western"><surname>Johanson</surname><given-names>KA</given-names></name></person-group> (<year>2014</year>) <article-title>The age, ancestral distribution and radiation of <italic><tp:taxon-name><tp:taxon-name-part taxon-name-part-type="genus">Chimarra</tp:taxon-name-part></tp:taxon-name></italic> (<tp:taxon-name><tp:taxon-name-part taxon-name-part-type="order">Trichoptera</tp:taxon-name-part></tp:taxon-name>: <tp:taxon-name><tp:taxon-name-part taxon-name-part-type="family">Philopotamidae</tp:taxon-name-part></tp:taxon-name>) using molecular methods.</article-title><source>Molecular Phylogenetics and Evolution</source><volume>79</volume>: <fpage>433</fpage>–<lpage>442</lpage>. <ext-link xlink:type="simple" ext-link-type="doi" xlink:href="10.1016/j.ympev.2014.06.023">https://doi.org/10.1016/j.ympev.2014.06.023</ext-link></mixed-citation></ref><ref id="B26"><mixed-citation xmlns:xlink="http://www.w3.org/1999/xlink" xlink:type="simple"><person-group><name name-style="western"><surname>Gibon</surname><given-names>F-M</given-names></name></person-group> (<year>2018</year>) <article-title>The <italic><tp:taxon-name><tp:taxon-name-part taxon-name-part-type="genus">Chimarra</tp:taxon-name-part></tp:taxon-name></italic> of the <italic><tp:taxon-name><tp:taxon-name-part taxon-name-part-type="genus"/><tp:taxon-name-part taxon-name-part-type="species">georgensis</tp:taxon-name-part></tp:taxon-name></italic> and <italic><tp:taxon-name><tp:taxon-name-part taxon-name-part-type="genus"/><tp:taxon-name-part taxon-name-part-type="species">fallax</tp:taxon-name-part></tp:taxon-name></italic> species groups in Madagascar (<tp:taxon-name><tp:taxon-name-part taxon-name-part-type="order">Trichoptera</tp:taxon-name-part></tp:taxon-name>, <tp:taxon-name><tp:taxon-name-part taxon-name-part-type="family">Philopotamidae</tp:taxon-name-part></tp:taxon-name>).</article-title><source>Oriental Insects</source><volume>52</volume>(<issue>2</issue>): <fpage>113</fpage>–<lpage>127</lpage>. <ext-link xlink:type="simple" ext-link-type="doi" xlink:href="10.1080/00305316.2017.1379448">https://doi.org/10.1080/00305316.2017.1379448</ext-link></mixed-citation></ref><ref id="B57"><mixed-citation xmlns:xlink="http://www.w3.org/1999/xlink" xlink:type="simple"><person-group><name name-style="western"><surname>Morse</surname><given-names>JC</given-names></name></person-group> (<year>2021</year>) <tp:taxon-name><tp:taxon-name-part taxon-name-part-type="order">Trichoptera</tp:taxon-name-part></tp:taxon-name> world checklist. <ext-link xlink:type="simple" ext-link-type="uri" xlink:href="http://entweb.sites.clemson.edu/database/trichopt/">http://entweb.sites.clemson.edu/database/trichopt/</ext-link> [accessed April 19, 2022]</mixed-citation></ref></ref-list></tp:taxon-treatment>
