# Supplementary material for: ﻿New species of the genus Chimarra Stephens from Africa (Trichoptera, Philopotamidae) and characterization of the African groups and subgroups of the genus
Source: Zookeys. 2022 Jul 11;1111:43–198. doi: 10.3897/zookeys.1111.77586 (PMC9848911; doi:10.3897/zookeys.1111.77586)
Supplement: XML Treatment for Chimarra jacquemarti [file zookeys.1111.77586-treatment6.xml]

<!DOCTYPE tp:taxon-treatment
  PUBLIC "-//TaxonX//DTD Taxonomic Treatment Publishing DTD v0 20100105//EN" "tax-treatment-NSO.dtd">
<tp:taxon-treatment xmlns:tp="http://www.plazi.org/taxpub"><tp:treatment-meta><kwd-group><label>Taxon classification</label><kwd>
                  <named-content content-type="kingdom">Animalia</named-content>
                </kwd><kwd>
                  <named-content content-type="order">Trichoptera</named-content>
                </kwd><kwd>
                  <named-content content-type="family">Philopotamidae</named-content>
                </kwd></kwd-group><mixed-citation publication-type="journal"><person-group><name><surname>Blahnik</surname><given-names>Roger</given-names></name><name><surname>Andersen</surname><given-names>Trond</given-names></name></person-group><article-title>﻿New species of the genus <italic><tp:taxon-name><tp:taxon-name-part taxon-name-part-type="genus" reg="Chimarra">Chimarra</tp:taxon-name-part></tp:taxon-name></italic> Stephens from Africa (<tp:taxon-name><tp:taxon-name-part taxon-name-part-type="order">Trichoptera</tp:taxon-name-part></tp:taxon-name>, <tp:taxon-name><tp:taxon-name-part taxon-name-part-type="family">Philopotamidae</tp:taxon-name-part></tp:taxon-name>) and characterization of the African groups and subgroups of the genus</article-title><source>Zookeys</source><day>11</day><month>07</month><year>2022</year><volume>1111</volume><fpage>43</fpage><lpage>198</lpage><pub-id pub-id-type="doi">10.3897/zookeys.1111.77586</pub-id></mixed-citation></tp:treatment-meta><tp:nomenclature><label>﻿</label><tp:taxon-name>
                <object-id xmlns:xlink="http://www.w3.org/1999/xlink" content-type="arpha" xlink:type="simple">5951AE16-0542-5F24-A753-BDAAE0E11042</object-id>
                <tp:taxon-name-part taxon-name-part-type="genus" reg="Chimarra">Chimarra</tp:taxon-name-part>
                <tp:taxon-name-part taxon-name-part-type="species" reg="jacquemarti">jacquemarti</tp:taxon-name-part>
                <object-id xmlns:xlink="http://www.w3.org/1999/xlink" content-type="zoobank" xlink:type="simple">http://zoobank.org/3ADE8459-D153-46E2-B49B-33EA58E171EC</object-id>
              </tp:taxon-name><tp:taxon-status xmlns:xlink="http://www.w3.org/1999/xlink" xlink:type="simple">sp. nov.</tp:taxon-status><xref ref-type="fig" rid="F10">Fig. 11A–D</xref></tp:nomenclature><tp:treatment-sec sec-type="type material" id="SECID0ENODI"><title>Type material.</title><p><bold><italic>Holotype</italic>.</bold> Ghana – <bold>Central Reg.</bold> ● ♂ (in alcohol); Kakum Forest Reserve; <named-content xmlns:xlink="http://www.w3.org/1999/xlink" content-type="dwc:verbatimCoordinates" xlink:type="simple"><named-content content-type="geo-json" specific-use="{&#34;type&#34;:&#34;Point&#34;,&#34;coordinates&#34;:[-1.366667,5.350000]}" id="NCID0E4ODI" xlink:type="simple">5°21'N, 1°22'W</named-content></named-content>; 8–15 Nov. 1994; T Andersen leg.; Malaise trap; <named-content xmlns:xlink="http://www.w3.org/1999/xlink" content-type="dwc:institutional_code" xlink:title="University of Minnesota" xlink:href="http://grbio.org/institution/university-minnesota" xlink:type="simple">UMSP</named-content> 000550005.</p><fig id="F10" position="float" orientation="portrait"><object-id xmlns:xlink="http://www.w3.org/1999/xlink" content-type="doi" xlink:type="simple">10.3897/zookeys.1111.77586.figure11</object-id><object-id xmlns:xlink="http://www.w3.org/1999/xlink" content-type="arpha" xlink:type="simple">7211A4D7-2745-5FEE-8144-CF21E91317C8</object-id><label>Figure 11.</label><caption><p><italic><tp:taxon-name><tp:taxon-name-part taxon-name-part-type="genus" reg="Chimarra">Chimarra</tp:taxon-name-part><tp:taxon-name-part taxon-name-part-type="species" reg="jacquemarti">jacquemarti</tp:taxon-name-part></tp:taxon-name></italic> sp. nov., ♂ genitalia <bold>A</bold> lateral <bold>B</bold> caudal <bold>C</bold> inferior appendage, ventral <bold>D</bold> phallus, lateral.</p></caption><graphic xmlns:xlink="http://www.w3.org/1999/xlink" xlink:href="zookeys-1111-043_article-77586__-g010.jpg" position="float" orientation="portrait" xlink:type="simple" id="oo_711477.jpg"><uri content-type="original_file" xlink:type="simple">https://binary.pensoft.net/fig/711477</uri></graphic></fig></tp:treatment-sec><tp:treatment-sec sec-type="diagnosis" id="SECID0EGQDI"><title>Diagnosis.</title><p>Phallobase with ventral apex produced and strongly bent, extreme apex enlarged and bent downward; both phallic spines narrow and elongate; inferior appendage with apex strongly narrowed and only weakly bent, cusps of ventromesal margin not evident in lateral view.</p><p>Although similar in overall morphology to other species in the <italic><tp:taxon-name><tp:taxon-name-part taxon-name-part-type="genus" reg="Chimarrha"/><tp:taxon-name-part taxon-name-part-type="species" reg="fallax">fallax</tp:taxon-name-part></tp:taxon-name></italic> subgroup with acute dorsal processes on tergum X, it is the only species in which the ventral projection of the phallobase has its apex truncate, extending straight on its dorsal margin, but distinctly hooked downward on its ventral margin. This species is most similar to <italic><tp:taxon-name><tp:taxon-name-part taxon-name-part-type="genus" reg="Chimarra">C.</tp:taxon-name-part><tp:taxon-name-part taxon-name-part-type="species" reg="dybowskina">dybowskina</tp:taxon-name-part></tp:taxon-name></italic>. Both species are characterized by an elongate and strongly bent ventral projection of the phallobase, which is slightly expanded and subtruncate apically. However, as noted above, <italic><tp:taxon-name><tp:taxon-name-part taxon-name-part-type="genus" reg="Chimarra">C.</tp:taxon-name-part><tp:taxon-name-part taxon-name-part-type="species" reg="jacquemarti">jacquemarti</tp:taxon-name-part></tp:taxon-name></italic> sp. nov. differs in that the apex of the projection, in lateral view, is strongly compressed and bent down, with the dorsal margin projecting straight, whereas <italic><tp:taxon-name><tp:taxon-name-part taxon-name-part-type="genus" reg="Chimarra">C.</tp:taxon-name-part><tp:taxon-name-part taxon-name-part-type="species" reg="dybowskina">dybowskina</tp:taxon-name-part></tp:taxon-name></italic> has the apex truncate or subtruncate, with the dorsal margin bent upward. Although the phallic spines are relatively elongate in both species, those in <italic><tp:taxon-name><tp:taxon-name-part taxon-name-part-type="genus" reg="Chimarra">C.</tp:taxon-name-part><tp:taxon-name-part taxon-name-part-type="species" reg="jacquemarti">jacquemarti</tp:taxon-name-part></tp:taxon-name></italic> seem to be narrower and slightly more elongate. The general shape of the inferior appendages is also somewhat different.</p></tp:treatment-sec><tp:treatment-sec sec-type="description" id="SECID0EDSDI"><title>Description.</title><p><bold><italic>Adult.</italic></bold> Color of head, prothorax, and appendages (in alcohol) yellowish, body and spurs yellowish brown. Head relatively short (postocular parietal sclerite &lt; 1/2 diameter of eye). Palps relatively short; maxillary palp with 1<sup>st</sup> segment very short (approximately as long as wide), 2<sup>nd</sup> segment moderate in length (distinctly shorter than segment 3), apex with small cluster of stiff setae, 3<sup>rd</sup> segment moderately elongate, 4<sup>th</sup> segment very short (~ ½ length of segment 2), 5<sup>th</sup> segment subequal to segment 3. Forewing length: male, 5.0 mm. Fore- and hind wings with forks I, II, III, and V present. Forewing with R<sub>1</sub> very sinuous, stem of Rs inflected at past midlength (with distinct small node at inflection), basal fork of discoidal cell distinctly enlarged, fork asymmetric, length of cell ~ 2× width, fork I somewhat subsessile, fork II approximately sessile, <italic>r</italic> crossvein diagonal, intersecting discoidal cell at past midlength, just before fork I, <italic>s</italic> and <italic>r-m</italic>, crossveins linear, <italic>m</italic> crossvein more proximal, <italic>s</italic> pigmented (like wing), <italic>r-m</italic> and <italic>m</italic> crossveins hyaline, 2A with crossvein (apparently forked apically to 1A and 3A). Hind wing with R<sub>1</sub> reduced, but evident, narrowly parallel to subcosta, forks I and II subsessile, fork III distal and relatively wide, anal loop moderate in size. Forelegs with apical tibial spur prominent; male with tarsal claws unmodified, apical segments of tarsi narrow, claws small and symmetrical.</p><p><bold><italic>Male genitalia</italic>.</bold> Segment VIII with sternum relatively short, ventrally with distinct projection from posterior margin, tergum longer (~ 2× length of sternum at base). Segment IX, in lateral view, with anteroventral margin moderately produced, anterior margin with angular inflection at approximately ventral ¼, slightly concave and narrowing dorsally; tergum short dorsolaterally, with distinct apodemes, obsolete mesally between apodemes; posterior margin nearly linear; ventral margin sloping, more or less linear, with elongate, narrow ventral process near base, apex of process acute as viewed laterally, rounded as viewed ventrally, apicoventral surface of ventral process roughened and file-like; anterior margin of sternum subtruncate as viewed dorsally or ventrally, slightly concave mesally. Lateral lobes of tergum X formed into dorsally curved, sclerotized, spine-like processes, bearing two preapical sensilla; dorsum of tergum X relatively short, membranous; tergum ventrally with strongly projecting, paired, sclerotized, periphallic processes, subtending phallic apparatus. Preanal appendages short and knob-like, distinctly flattened, membranous basally, but fused laterally to periphallic processes. Inferior appendage with pronounced basal inflection, apex dorsally inflected and strongly narrowing, slightly posteriorly curved, apex acute; as viewed ventrally, with weakly sclerotized projection near base and more strongly sclerotized projection before midlength, projections not or scarcely evident in lateral view; mesal surface without projections or ridges. Phallic apparatus with phallobase tubular, with usual basodorsal expansion, somewhat flared apically, apicoventral margin very strongly projecting, sclerotized, and ventrally deflected, apex of ventral projection, as viewed laterally, expanded, dorsal margin extending almost straight, apex truncate, ventral margin distinctly downturned and acute, apex strongly compressed and flattened as viewed ventrally or caudally; endotheca with two elongate, narrow, and asymmetrically positioned spines, membrane textured with small spines, phallotremal sclerite complex composed of short rod and ring structure.</p></tp:treatment-sec><tp:treatment-sec sec-type="etymology" id="SECID0ERTDI"><title>Etymology.</title><p><italic><tp:taxon-name><tp:taxon-name-part taxon-name-part-type="genus" reg="Chimarra">Chimarra</tp:taxon-name-part><tp:taxon-name-part taxon-name-part-type="species" reg="jacquemarti">jacquemarti</tp:taxon-name-part></tp:taxon-name></italic>, name used as a genitive, for S. Jacquemart, in recognition of his substantial contributions to the description of African caddisflies, including a number of species of <italic><tp:taxon-name><tp:taxon-name-part taxon-name-part-type="genus" reg="Chimarra">Chimarra</tp:taxon-name-part></tp:taxon-name></italic>.</p></tp:treatment-sec></tp:taxon-treatment>
