# Supplementary material for: ﻿New species of the genus Chimarra Stephens from Africa (Trichoptera, Philopotamidae) and characterization of the African groups and subgroups of the genus
Source: Zookeys. 2022 Jul 11;1111:43–198. doi: 10.3897/zookeys.1111.77586 (PMC9848911; doi:10.3897/zookeys.1111.77586)
Supplement: XML Treatment for Chimarra togoana [file zookeys.1111.77586-treatment9.xml]

<!DOCTYPE tp:taxon-treatment
  PUBLIC "-//TaxonX//DTD Taxonomic Treatment Publishing DTD v0 20100105//EN" "tax-treatment-NSO.dtd">
<tp:taxon-treatment xmlns:tp="http://www.plazi.org/taxpub"><tp:treatment-meta><kwd-group><label>Taxon classification</label><kwd>
                  <named-content content-type="kingdom">Animalia</named-content>
                </kwd><kwd>
                  <named-content content-type="order">Trichoptera</named-content>
                </kwd><kwd>
                  <named-content content-type="family">Philopotamidae</named-content>
                </kwd></kwd-group><mixed-citation publication-type="journal"><person-group><name><surname>Blahnik</surname><given-names>Roger</given-names></name><name><surname>Andersen</surname><given-names>Trond</given-names></name></person-group><article-title>﻿New species of the genus <italic><tp:taxon-name><tp:taxon-name-part taxon-name-part-type="genus" reg="Chimarra">Chimarra</tp:taxon-name-part></tp:taxon-name></italic> Stephens from Africa (<tp:taxon-name><tp:taxon-name-part taxon-name-part-type="order">Trichoptera</tp:taxon-name-part></tp:taxon-name>, <tp:taxon-name><tp:taxon-name-part taxon-name-part-type="family">Philopotamidae</tp:taxon-name-part></tp:taxon-name>) and characterization of the African groups and subgroups of the genus</article-title><source>Zookeys</source><day>11</day><month>07</month><year>2022</year><volume>1111</volume><fpage>43</fpage><lpage>198</lpage><pub-id pub-id-type="doi">10.3897/zookeys.1111.77586</pub-id></mixed-citation></tp:treatment-meta><tp:nomenclature><label>﻿</label><tp:taxon-name>
                <object-id xmlns:xlink="http://www.w3.org/1999/xlink" content-type="arpha" xlink:type="simple">9E0D8C53-A654-5889-B555-D789B4633D05</object-id>
                <tp:taxon-name-part taxon-name-part-type="genus" reg="Chimarra">Chimarra</tp:taxon-name-part>
                <tp:taxon-name-part taxon-name-part-type="species" reg="togoana">togoana</tp:taxon-name-part>
              </tp:taxon-name><tp:taxon-authority>(Ulmer, 1907)</tp:taxon-authority><xref ref-type="fig" rid="F13">Fig. 14A–E</xref><tp:nomenclature-citation-list><tp:nomenclature-citation><tp:taxon-name>
                    <tp:taxon-name-part taxon-name-part-type="genus" reg="Wormaldia">Wormaldia</tp:taxon-name-part>
                    <tp:taxon-name-part taxon-name-part-type="species" reg="togoana">togoana</tp:taxon-name-part>
                  </tp:taxon-name><comment>Ulmer, 1907: 42–43, figs 61–63.</comment></tp:nomenclature-citation><tp:nomenclature-citation><tp:taxon-name>
                    <tp:taxon-name-part taxon-name-part-type="genus" reg="Chimarrha">Chimarrha</tp:taxon-name-part>
                    <tp:taxon-name-part taxon-name-part-type="species" reg="togoana">togoana</tp:taxon-name-part>
                  </tp:taxon-name><comment>(Ulmer): <xref ref-type="bibr" rid="B73">Ulmer 1931</xref>: 3.</comment></tp:nomenclature-citation><tp:nomenclature-citation><tp:taxon-name>
                    <tp:taxon-name-part taxon-name-part-type="genus" reg="Chimarra">Chimarra</tp:taxon-name-part>
                    <tp:taxon-name-part taxon-name-part-type="species" reg="togoana">togoana</tp:taxon-name-part>
                  </tp:taxon-name><comment>(Ulmer): <xref ref-type="bibr" rid="B18">Fischer 1961</xref>: 71; <xref ref-type="bibr" rid="B21">Gibbs 1973</xref>: 67 (distribution: Ghana).</comment></tp:nomenclature-citation></tp:nomenclature-citation-list></tp:nomenclature><tp:treatment-sec sec-type="material" id="SECID0E2IAK"><title>Material examined.</title><p>Ghana – <bold>Volta Reg.</bold> ● 1♂ 2♀♀; Wli, Agumatsa waterfall, station # 3; <named-content xmlns:xlink="http://www.w3.org/1999/xlink" content-type="dwc:verbatimCoordinates" xlink:type="simple"><named-content content-type="geo-json" specific-use="{&#34;type&#34;:&#34;Point&#34;,&#34;coordinates&#34;:[0.591944,7.124722]}" id="NCID0EGJAK" xlink:type="simple">7°07'29"N, 0°35'31"E</named-content></named-content>; 17 Nov. 1993; J Kjærandsen leg.; light trap; <named-content xmlns:xlink="http://www.w3.org/1999/xlink" content-type="dwc:institutional_code" xlink:title="Department of Natural History, University Museum of Bergen" xlink:href="http://grbio.org/institution/museum-zoology-university-bergen-invertebrate-collection" xlink:type="simple">ZMBN</named-content> ● 1♂; same collection data as for preceding; <named-content xmlns:xlink="http://www.w3.org/1999/xlink" content-type="dwc:institutional_code" xlink:title="University of Minnesota" xlink:href="http://grbio.org/institution/university-minnesota" xlink:type="simple">UMSP</named-content> ● 3♀♀; same collection data as for preceding except station # 10; 11 Nov. 1993; <named-content xmlns:xlink="http://www.w3.org/1999/xlink" content-type="dwc:institutional_code" xlink:title="Department of Natural History, University Museum of Bergen" xlink:href="http://grbio.org/institution/museum-zoology-university-bergen-invertebrate-collection" xlink:type="simple">ZMBN</named-content> ● 1♀; same collection data as for preceding except 20 Nov. 1993; J Kjærandsen leg.; <named-content xmlns:xlink="http://www.w3.org/1999/xlink" content-type="dwc:institutional_code" xlink:title="University of Minnesota" xlink:href="http://grbio.org/institution/university-minnesota" xlink:type="simple">UMSP</named-content>.</p><fig id="F13" position="float" orientation="portrait"><object-id xmlns:xlink="http://www.w3.org/1999/xlink" content-type="doi" xlink:type="simple">10.3897/zookeys.1111.77586.figure14</object-id><object-id xmlns:xlink="http://www.w3.org/1999/xlink" content-type="arpha" xlink:type="simple">23F7579D-B252-5A41-A53B-2C22411C6A9C</object-id><label>Figure 14.</label><caption><p><italic><tp:taxon-name><tp:taxon-name-part taxon-name-part-type="genus" reg="Chimarra">Chimarra</tp:taxon-name-part><tp:taxon-name-part taxon-name-part-type="species" reg="togoana">togoana</tp:taxon-name-part></tp:taxon-name></italic> (Ulmer), ♂ genitalia <bold>A</bold> lateral <bold>B</bold> dorsal, segments IX and X <bold>C</bold> inferior appendage, ventral <bold>D</bold> inferior appendage, dorsal <bold>E</bold> phallus, lateral.</p></caption><graphic xmlns:xlink="http://www.w3.org/1999/xlink" xlink:href="zookeys-1111-043_article-77586__-g013.jpg" position="float" orientation="portrait" xlink:type="simple" id="oo_711480.jpg"><uri content-type="original_file" xlink:type="simple">https://binary.pensoft.net/fig/711480</uri></graphic></fig></tp:treatment-sec><tp:treatment-sec sec-type="diagnosis" id="SECID0E4KAK"><title>Diagnosis.</title><p><italic><tp:taxon-name><tp:taxon-name-part taxon-name-part-type="genus" reg="Chimarra">Chimarra</tp:taxon-name-part><tp:taxon-name-part taxon-name-part-type="species" reg="togoana">togoana</tp:taxon-name-part></tp:taxon-name></italic> is a very distinctive species, readily identified by the elongate, apically flared shape of its inferior appendages, with a distinctive mesal cusp at approximately midlength, and the elongate ventral process of segment IX, which is somewhat inflated apically, but apparently lacks the cluster of apicoventral spines characteristic of species in the <italic><tp:taxon-name><tp:taxon-name-part taxon-name-part-type="genus" reg="Chimarrha"/><tp:taxon-name-part taxon-name-part-type="species" reg="ruficeps">ruficeps</tp:taxon-name-part></tp:taxon-name></italic> subgroup. It is only provisionally placed in the <italic><tp:taxon-name><tp:taxon-name-part taxon-name-part-type="genus" reg="Chimarrha"/><tp:taxon-name-part taxon-name-part-type="species" reg="fallax">fallax</tp:taxon-name-part></tp:taxon-name></italic> subgroup since some of its characters could equally well be used to place it in the <italic><tp:taxon-name><tp:taxon-name-part taxon-name-part-type="genus" reg="Chimarrha"/><tp:taxon-name-part taxon-name-part-type="species" reg="ruficeps">ruficeps</tp:taxon-name-part></tp:taxon-name></italic> subgroup. Characters supporting the latter interpretation include the overall shape of segment IX, which is strongly produced anteroventrally and has its ventromesal margin concave, and the distinctly formed and enlarged dorsolateral apodemes of the same segment. Characters supporting its placement in the <italic><tp:taxon-name><tp:taxon-name-part taxon-name-part-type="genus" reg="Chimarrha"/><tp:taxon-name-part taxon-name-part-type="species" reg="fallax">fallax</tp:taxon-name-part></tp:taxon-name></italic> subgroup include the posteroventral projection of segment VIII. It is also possible that it belongs to a lineage basal to both of those subgroups. The rather simple tergum X, with an apicolateral cleft on each of its lateral lobes, is probably a primitive character; it may be ancestral to both subgroups, if the periphallic processes of the <italic><tp:taxon-name><tp:taxon-name-part taxon-name-part-type="genus" reg="Chimarrha"/><tp:taxon-name-part taxon-name-part-type="species" reg="fallax">fallax</tp:taxon-name-part></tp:taxon-name></italic> subgroup had their origin as a cleft in each of the lateral lobes of tergum X.</p></tp:treatment-sec><tp:treatment-sec sec-type="redescription" id="SECID0EANAK"><title>Redescription.</title><p><bold><italic>Adult.</italic></bold> Overall color (in alcohol) nearly uniformly yellowish brown. Head relatively short (postocular parietal sclerite ~ 1/2 diameter of eye). Palps relatively elongate; maxillary palp with 1<sup>st</sup> segment very short (approximately as long as wide), 2<sup>nd</sup> segment short (~ 3× 1<sup>st</sup>), apex with small cluster of stiff setae, 3<sup>rd</sup> segment relatively elongate (nearly 2× 2<sup>nd</sup>), 4<sup>th</sup> segment short (slightly shorter than 2<sup>nd</sup>), 5<sup>th</sup> segment elongate (nearly as long as 3<sup>rd</sup> and 4<sup>th</sup> combined). Forewing length: male, 6.2–7.0 mm; female, 6.5–7.5 mm. Fore- and hind wings with forks I, II, III, and V present. Forewing with R<sub>1</sub> somewhat sinuous, stem of Rs weakly inflected at past midlength, without node at inflection, basal fork of discoidal cell not enlarged, fork nearly symmetric, length of cell ~ 2× width, fork I slightly subsessile, fork II sessile, <italic>r</italic> crossvein diagonal, intersecting discoidal cell at past midlength, just before fork I, <italic>s</italic> and <italic>r-m</italic> crossveins linear, <italic>m</italic> crossvein very distinctly more proximal, <italic>s</italic> pigmented (like wing), <italic>r-m</italic> and <italic>m</italic> crossveins hyaline. 2A with crossvein (apparently forked apically to 1A and 3A). Hind wing with R<sub>1</sub> narrowly parallel to subcosta, forks I and II strongly subsessile, fork III distal and relatively wide, anal loop small. Foreleg with apical tibial spur distinct; male with foretarsi unmodified, claws small and symmetrical.</p><p><bold><italic>Male genitalia</italic>.</bold> Segment VIII relatively short, sternum with short, posteriorly projecting, ventromesal projection, tergum slightly longer than sternum. Segment IX, in lateral view, with anterior margin distinctly produced and rounded in ventral ¼, dorsolaterally with prominent rounded apodemes, margin strongly convex between apodemes; tergum continuous dorsally, forming deep, narrow emargination mesally between apodemes; posterior margin broadly convex; posteroventral margin with elongate, narrow, posteriorly-projecting, ventral process, apex of process slightly expanded. Segment IX, in dorsal or ventral views, with anteroventral margin strongly concave. Lateral lobes of tergum X short, each partially divided from posterior margin into dorsal and ventral lobes, dorsal lobe with two sensilla in basal half; mesal lobe of tergum X very short, membranous. Preanal appendages short and rounded, somewhat flattened, constricted basally. Inferior appendage, in lateral view, elongate, projecting, widened and flared apically, distal margin subtruncate; appendage with prominent, sclerotized mesal cusp at approximately midlength, visible in lateral view as notch on ventral margin. Phallic apparatus with phallobase tubular, with usual basodorsal expansion, apicoventral margin only weakly projecting, endotheca with three spines, one relatively elongate, curved, and strongly sclerotized, other two relatively short, asymmetrically positioned; phallotremal sclerite complex composed of short rod and ring structure with small apical sclerite.</p></tp:treatment-sec><tp:treatment-sec sec-type="distribution" id="SECID0EYOAK"><title>Distribution.</title><p>Ghana, Togo.</p></tp:treatment-sec><ref-list><ref id="B73"><mixed-citation xmlns:xlink="http://www.w3.org/1999/xlink" xlink:type="simple"><person-group><name name-style="western"><surname>Ulmer</surname><given-names>G</given-names></name></person-group> (<year>1931</year>) <article-title>Trichopteran von Afrika (hauptsachlich aus dem Britischen Museum).</article-title><source>Deutsche Entomologische Zeitschrift</source><volume>1931</volume>: <fpage>1</fpage>–<lpage>29</lpage>. <ext-link xlink:type="simple" ext-link-type="doi" xlink:href="10.1002/mmnd.48019310102">https://doi.org/10.1002/mmnd.48019310102</ext-link></mixed-citation></ref><ref id="B18"><mixed-citation xmlns:xlink="http://www.w3.org/1999/xlink" xlink:type="simple"><person-group><name name-style="western"><surname>Fischer</surname><given-names>FCJ</given-names></name></person-group> (<year>1961</year>) Trichopterorum Catalogus, Vol. II <tp:taxon-name><tp:taxon-name-part taxon-name-part-type="family">Philopotamidae</tp:taxon-name-part></tp:taxon-name>, <tp:taxon-name><tp:taxon-name-part taxon-name-part-type="family">Hydroptilidae</tp:taxon-name-part></tp:taxon-name>, <tp:taxon-name><tp:taxon-name-part taxon-name-part-type="family">Stenopsychidae</tp:taxon-name-part></tp:taxon-name>. Nederlandische Entomologische Vereeniging, Amsterdam.</mixed-citation></ref><ref id="B21"><mixed-citation xmlns:xlink="http://www.w3.org/1999/xlink" xlink:type="simple"><person-group><name name-style="western"><surname>Gibbs</surname><given-names>DG</given-names></name></person-group> (<year>1973</year>) The <tp:taxon-name><tp:taxon-name-part taxon-name-part-type="order">Trichoptera</tp:taxon-name-part></tp:taxon-name> of Ghana. Deutsche Entomologische Zeitschrift 20(4/5): 363–425. <ext-link xlink:type="simple" ext-link-type="doi" xlink:href="10.1002/mmnd.4810200410">https://doi.org/10.1002/mmnd.4810200410</ext-link></mixed-citation></ref></ref-list></tp:taxon-treatment>
