# Supplementary material for: ﻿New species of the genus Chimarra Stephens from Africa (Trichoptera, Philopotamidae) and characterization of the African groups and subgroups of the genus
Source: Zookeys. 2022 Jul 11;1111:43–198. doi: 10.3897/zookeys.1111.77586 (PMC9848911; doi:10.3897/zookeys.1111.77586)
Supplement: XML Treatment for Chimarra eshowensis [file zookeys.1111.77586-treatment11.xml]

<!DOCTYPE tp:taxon-treatment
  PUBLIC "-//TaxonX//DTD Taxonomic Treatment Publishing DTD v0 20100105//EN" "tax-treatment-NSO.dtd">
<tp:taxon-treatment xmlns:tp="http://www.plazi.org/taxpub"><tp:treatment-meta><kwd-group><label>Taxon classification</label><kwd>
                  <named-content content-type="kingdom">Animalia</named-content>
                </kwd><kwd>
                  <named-content content-type="order">Trichoptera</named-content>
                </kwd><kwd>
                  <named-content content-type="family">Philopotamidae</named-content>
                </kwd></kwd-group><mixed-citation publication-type="journal"><person-group><name><surname>Blahnik</surname><given-names>Roger</given-names></name><name><surname>Andersen</surname><given-names>Trond</given-names></name></person-group><article-title>﻿New species of the genus <italic><tp:taxon-name><tp:taxon-name-part taxon-name-part-type="genus" reg="Chimarra">Chimarra</tp:taxon-name-part></tp:taxon-name></italic> Stephens from Africa (<tp:taxon-name><tp:taxon-name-part taxon-name-part-type="order">Trichoptera</tp:taxon-name-part></tp:taxon-name>, <tp:taxon-name><tp:taxon-name-part taxon-name-part-type="family">Philopotamidae</tp:taxon-name-part></tp:taxon-name>) and characterization of the African groups and subgroups of the genus</article-title><source>Zookeys</source><day>11</day><month>07</month><year>2022</year><volume>1111</volume><fpage>43</fpage><lpage>198</lpage><pub-id pub-id-type="doi">10.3897/zookeys.1111.77586</pub-id></mixed-citation></tp:treatment-meta><tp:nomenclature><label>﻿</label><tp:taxon-name>
                <object-id xmlns:xlink="http://www.w3.org/1999/xlink" content-type="arpha" xlink:type="simple">4524042B-C061-55D6-86A6-1A1EB20AB416</object-id>
                <tp:taxon-name-part taxon-name-part-type="genus" reg="Chimarra">Chimarra</tp:taxon-name-part>
                <tp:taxon-name-part taxon-name-part-type="species" reg="eshowensis">eshowensis</tp:taxon-name-part>
                <object-id xmlns:xlink="http://www.w3.org/1999/xlink" content-type="zoobank" xlink:type="simple">http://zoobank.org/AB398DFA-9761-4F81-8D07-8CDD8D876EB8</object-id>
              </tp:taxon-name><tp:taxon-status xmlns:xlink="http://www.w3.org/1999/xlink" xlink:type="simple">sp. nov.</tp:taxon-status><xref ref-type="fig" rid="F15">Fig. 16A–F</xref></tp:nomenclature><tp:treatment-sec sec-type="type material" id="SECID0E6FBK"><title>Type material.</title><p><bold><italic>Holotype</italic>.</bold> South Africa ● ♂ (pinned); KwaZulu-Natal, Eshowe, Mpushini Falls; <named-content xmlns:xlink="http://www.w3.org/1999/xlink" content-type="dwc:verbatimCoordinates" xlink:type="simple"><named-content content-type="geo-json" specific-use="{&#34;type&#34;:&#34;Point&#34;,&#34;coordinates&#34;:[31.447633,-28.908817]}" id="NCID0ENGBK" xlink:type="simple">28°54.529'S, 31°26.858'E</named-content></named-content>; 9 Jan. 2000; KM Kjer &amp; RJ Blahnik leg.; <named-content xmlns:xlink="http://www.w3.org/1999/xlink" content-type="dwc:institutional_code" xlink:title="University of Minnesota" xlink:href="http://grbio.org/institution/university-minnesota" xlink:type="simple">UMSP</named-content> 000172258. <bold><italic>Paratypes</italic>.</bold> South Africa ● 1♂3♀♀; same data as for holotype; <named-content xmlns:xlink="http://www.w3.org/1999/xlink" content-type="dwc:institutional_code" xlink:title="University of Minnesota" xlink:href="http://grbio.org/institution/university-minnesota" xlink:type="simple">UMSP</named-content>.</p></tp:treatment-sec><tp:treatment-sec sec-type="diagnosis" id="SECID0E5GBK"><title>Diagnosis.</title><p><italic><tp:taxon-name><tp:taxon-name-part taxon-name-part-type="genus" reg="Chimarra">Chimarra</tp:taxon-name-part><tp:taxon-name-part taxon-name-part-type="species" reg="eshowensis">eshowensis</tp:taxon-name-part></tp:taxon-name></italic> sp. nov. is very similar to <italic><tp:taxon-name><tp:taxon-name-part taxon-name-part-type="genus" reg="Chimarra">C.</tp:taxon-name-part><tp:taxon-name-part taxon-name-part-type="species" reg="chicapa">chicapa</tp:taxon-name-part></tp:taxon-name></italic> Marlier, described from Angola. Both species are distinctive in having relatively short inferior appendages, with their apices little modified and also in having paired, curved, dorsal spines near the base of the endotheca; both were also collected near waterfalls. The differences in the shape of segment IX, forming the genital capsule, length of the dorsal sensilla-bearing processes of tergum X, and particularly the overall shape of the inferior appendages and degree to which their apices are inturned apically, all suggest the two are different species. The assessment is admittedly subjective. The collection of specimens with intermediate character states from intervening areas might warrant a reassessment of their species status.</p><fig id="F15" position="float" orientation="portrait"><object-id xmlns:xlink="http://www.w3.org/1999/xlink" content-type="doi" xlink:type="simple">10.3897/zookeys.1111.77586.figure16</object-id><object-id xmlns:xlink="http://www.w3.org/1999/xlink" content-type="arpha" xlink:type="simple">0A1D4C3A-D4CF-5B40-A199-AD657AEEDBE1</object-id><label>Figure 16.</label><caption><p><italic><tp:taxon-name><tp:taxon-name-part taxon-name-part-type="genus" reg="Chimarra">Chimarra</tp:taxon-name-part><tp:taxon-name-part taxon-name-part-type="species" reg="eshowensis">eshowensis</tp:taxon-name-part></tp:taxon-name></italic> sp. nov., ♂ genitalia <bold>A</bold> lateral <bold>B</bold> dorsal, segments IX and X <bold>C</bold> inferior appendage, ventral <bold>D</bold> inferior appendage, dorsal <bold>E</bold> phallus, lateral <bold>F</bold> phallus apex, dorsal.</p></caption><graphic xmlns:xlink="http://www.w3.org/1999/xlink" xlink:href="zookeys-1111-043_article-77586__-g015.jpg" position="float" orientation="portrait" xlink:type="simple" id="oo_711482.jpg"><uri content-type="original_file" xlink:type="simple">https://binary.pensoft.net/fig/711482</uri></graphic></fig></tp:treatment-sec><tp:treatment-sec sec-type="description" id="SECID0E5IBK"><title>Description.</title><p><bold><italic>Adult.</italic></bold> Overall color dark brown, including appendages, femurs paler. Head relatively short and rounded (postocular parietal sclerite ~ 1/2 diameter of eye). Palps relatively short; maxillary palp with 1<sup>st</sup> segment very short (approximately as long as wide), 2<sup>nd</sup> segment relatively short (~ 3× 1<sup>st</sup>), apex with small cluster of stiff setae, 3<sup>rd</sup> segment slightly longer than 2<sup>nd</sup>, 4<sup>th</sup> segment short (~ 1/2 length of 3<sup>rd</sup>), 5<sup>th</sup> segment subequal to 2<sup>nd</sup>. Forewing length: male, 4.5–4.8 mm; female, 4.5–5.0 mm. Fore- and hind wings with forks I, II, III, and V present. Forewing with R<sub>1</sub> somewhat sinuous, stem of Rs weakly inflected at approximately midlength, with distinct node at inflection, extending into cell below, basal fork of discoidal cell enlarged, fork very asymmetric, length of cell ~ 2× width, fork I subsessile, fork II sessile, <italic>r</italic> crossvein diagonal, intersecting discoidal cell at past midlength, just before fork I, <italic>m</italic> crossvein proximal to <italic>s</italic> and <italic>r-m</italic> crossveins, approximately midway between basal fork of M and <italic>r-m</italic> crossvein, <italic>s</italic> pigmented (like wing), <italic>r-m</italic> and <italic>m</italic> crossveins hyaline, <italic>m</italic> very faint, 2A with crossvein (apparently forked apically to 1A and 3A). Hind wing with R<sub>1</sub> narrowly parallel to subcosta, forks I and II subsessile. Foreleg with apical tibial spur distinct; male with foretarsi modified, claws enlarged, approximately symmetrical.</p><p><bold><italic>Male genitalia</italic>.</bold> Segment VIII relatively short, tergum slightly longer dorsally. Segment IX, in lateral view, relatively short, anterior margin distinctly, subangularly produced in ventral ¼, dorsolaterally with broadly rounded, rather weakly developed, apodeme; tergum continuous dorsally, sclerotized region very short, nearly linear between lateral apodemes; posterior margin very weakly produced below preanal appendage, widening ventrally to level of inferior appendage; ventral margin with rather prominent, posteriorly projecting, ventral process, length greater than width at base, apex subangular. Segment IX, in dorsal or ventral views, with anteroventral margin moderately, angularly, invaginated mesally. Lateral lobes of tergum X, in lateral view, moderately elongate, apices rounded, weakly sclerotized, dorsal margin with moderately elongate, posteriorly curved, digitate, sensilla-bearing process at approximately midlength; mesal lobe of tergum X membranous, extending &gt; 1/2 length of lateral lobes. Preanal appendages small, rounded, and somewhat flattened, constricted basally. Inferior appendage, in lateral view, relatively short, dorsally flexed near base, posteriorly recurved near apex, apex not or very little narrowed, rounded as viewed laterally, subtruncate as viewed dorsally or ventrally; appendage, in dorsal or ventral views, only moderately bowed or curved, apices not more so, basomesally with distinct setae. Phallic apparatus with phallobase relatively short, tubular, with usual basodorsal expansion, apicoventral margin not projecting; endotheca, basodorsally, with pair of prominent, symmetrical, dorsally curved spines; endotheca apically with paired membranous lobes, each terminating in tapering, moderately sclerotized spine; phallotremal sclerite complex composed of moderately elongate rod and ring structure, with elongate, paired, rather weakly sclerotized, dorsal sclerites.</p></tp:treatment-sec><tp:treatment-sec sec-type="etymology" id="SECID0EYKBK"><title>Etymology.</title><p><italic><tp:taxon-name><tp:taxon-name-part taxon-name-part-type="genus" reg="Chimarra">Chimarra</tp:taxon-name-part><tp:taxon-name-part taxon-name-part-type="species" reg="eshowensis">eshowensis</tp:taxon-name-part></tp:taxon-name></italic>, used as an adjective and meaning “from Eshowe” in reference to the place of origin of the holotype specimen.</p></tp:treatment-sec></tp:taxon-treatment>
