# Supplementary material for: ﻿New species of the genus Chimarra Stephens from Africa (Trichoptera, Philopotamidae) and characterization of the African groups and subgroups of the genus
Source: Zookeys. 2022 Jul 11;1111:43–198. doi: 10.3897/zookeys.1111.77586 (PMC9848911; doi:10.3897/zookeys.1111.77586)
Supplement: XML Treatment for Chimarra krugeri [file zookeys.1111.77586-treatment12.xml]

<!DOCTYPE tp:taxon-treatment
  PUBLIC "-//TaxonX//DTD Taxonomic Treatment Publishing DTD v0 20100105//EN" "tax-treatment-NSO.dtd">
<tp:taxon-treatment xmlns:tp="http://www.plazi.org/taxpub"><tp:treatment-meta><kwd-group><label>Taxon classification</label><kwd>
                  <named-content content-type="kingdom">Animalia</named-content>
                </kwd><kwd>
                  <named-content content-type="order">Trichoptera</named-content>
                </kwd><kwd>
                  <named-content content-type="family">Philopotamidae</named-content>
                </kwd></kwd-group><mixed-citation publication-type="journal"><person-group><name><surname>Blahnik</surname><given-names>Roger</given-names></name><name><surname>Andersen</surname><given-names>Trond</given-names></name></person-group><article-title>﻿New species of the genus <italic><tp:taxon-name><tp:taxon-name-part taxon-name-part-type="genus" reg="Chimarra">Chimarra</tp:taxon-name-part></tp:taxon-name></italic> Stephens from Africa (<tp:taxon-name><tp:taxon-name-part taxon-name-part-type="order">Trichoptera</tp:taxon-name-part></tp:taxon-name>, <tp:taxon-name><tp:taxon-name-part taxon-name-part-type="family">Philopotamidae</tp:taxon-name-part></tp:taxon-name>) and characterization of the African groups and subgroups of the genus</article-title><source>Zookeys</source><day>11</day><month>07</month><year>2022</year><volume>1111</volume><fpage>43</fpage><lpage>198</lpage><pub-id pub-id-type="doi">10.3897/zookeys.1111.77586</pub-id></mixed-citation></tp:treatment-meta><tp:nomenclature><label>﻿</label><tp:taxon-name>
                <object-id xmlns:xlink="http://www.w3.org/1999/xlink" content-type="arpha" xlink:type="simple">EC811FDD-0F5A-50BA-875C-D523D37C92D3</object-id>
                <tp:taxon-name-part taxon-name-part-type="genus" reg="Chimarra">Chimarra</tp:taxon-name-part>
                <tp:taxon-name-part taxon-name-part-type="species" reg="krugeri">krugeri</tp:taxon-name-part>
              </tp:taxon-name><tp:taxon-authority>Jacquemart, 1963</tp:taxon-authority><xref ref-type="fig" rid="F16">Fig. 17A–E</xref><tp:nomenclature-citation-list><tp:nomenclature-citation><tp:taxon-name>
                    <tp:taxon-name-part taxon-name-part-type="genus" reg="Chimarra">Chimarra</tp:taxon-name-part>
                    <tp:taxon-name-part taxon-name-part-type="species" reg="krugeri">krugeri</tp:taxon-name-part>
                  </tp:taxon-name><comment>Jacquemart, 1963: 395–397, figs 48, 49.</comment></tp:nomenclature-citation><tp:nomenclature-citation><tp:taxon-name>
                    <tp:taxon-name-part taxon-name-part-type="genus" reg="Chimarra">Chimarra</tp:taxon-name-part>
                    <tp:taxon-name-part taxon-name-part-type="species" reg="krugeri">krugeri</tp:taxon-name-part>
                  </tp:taxon-name><comment>Jacquemart: <xref ref-type="bibr" rid="B67">Scott 1974</xref>: 244–245, figs 22–24.</comment></tp:nomenclature-citation></tp:nomenclature-citation-list></tp:nomenclature><tp:treatment-sec sec-type="material" id="SECID0EQNBK"><title>Material examined.</title><p>Tanzania – <bold>Morogoro Reg.</bold> ● 1♂; Uluguru Mts, Kimboza Forest Reserve, Ruvu River; <named-content xmlns:xlink="http://www.w3.org/1999/xlink" content-type="dwc:verbatimCoordinates" xlink:type="simple"><named-content content-type="geo-json" specific-use="{&#34;type&#34;:&#34;Point&#34;,&#34;coordinates&#34;:[37.783333,-7.033333]}" id="NCID0E2NBK" xlink:type="simple">7°2'S, 37°47'E</named-content></named-content>; 20 Oct. 1990, T Andersen leg.; sweep net; <named-content xmlns:xlink="http://www.w3.org/1999/xlink" content-type="dwc:institutional_code" xlink:title="University of Minnesota" xlink:href="http://grbio.org/institution/university-minnesota" xlink:type="simple">UMSP</named-content>.</p></tp:treatment-sec><tp:treatment-sec sec-type="diagnosis" id="SECID0EEOBK"><title>Diagnosis.</title><p>The most diagnostic aspects of <italic><tp:taxon-name><tp:taxon-name-part taxon-name-part-type="genus" reg="Chimarra">Chimarra</tp:taxon-name-part><tp:taxon-name-part taxon-name-part-type="species" reg="krugeri">krugeri</tp:taxon-name-part></tp:taxon-name></italic>, in combination, include the very elongate lateral lobes of tergum X, with apices rounded and dorsal margin more strongly sclerotized, and with a very elongate, digitate, sensilla-bearing process basally; the single, very elongate phallic spine; the shape of segment IX, especially the subtriangular ventral process and prominent anterodorsal apodeme; and the general shape of the inferior appendages, whose apices are somewhat broadened or enlarged, as viewed laterally. The latter character will distinguish it from <italic><tp:taxon-name><tp:taxon-name-part taxon-name-part-type="genus" reg="Chimarra">C.</tp:taxon-name-part><tp:taxon-name-part taxon-name-part-type="species" reg="waensis">waensis</tp:taxon-name-part></tp:taxon-name></italic>, <italic><tp:taxon-name><tp:taxon-name-part taxon-name-part-type="genus" reg="Chimarra">C.</tp:taxon-name-part><tp:taxon-name-part taxon-name-part-type="species" reg="baculifera">baculifera</tp:taxon-name-part></tp:taxon-name></italic>, and <italic><tp:taxon-name><tp:taxon-name-part taxon-name-part-type="genus" reg="Chimarra">C.</tp:taxon-name-part><tp:taxon-name-part taxon-name-part-type="species" reg="camerunensis">camerunensis</tp:taxon-name-part></tp:taxon-name></italic>, all of which also have a basally broad, subtriangular, ventral process on segment IX and elongate digitate processes on tergum X but have the inferior appendages more or less uniformly narrow. Among the species of the <italic><tp:taxon-name><tp:taxon-name-part taxon-name-part-type="genus" reg="Chimarrha"/><tp:taxon-name-part taxon-name-part-type="species" reg="kenyana">kenyana</tp:taxon-name-part></tp:taxon-name></italic> subgroup treated here, <italic><tp:taxon-name><tp:taxon-name-part taxon-name-part-type="genus" reg="Chimarra">C.</tp:taxon-name-part><tp:taxon-name-part taxon-name-part-type="species" reg="krugeri">krugeri</tp:taxon-name-part></tp:taxon-name></italic> is unusual in having a very short discoidal cell in both the fore- and hind wings, with very elongate forks I and II. It is most similar, in this respect, to <italic><tp:taxon-name><tp:taxon-name-part taxon-name-part-type="genus" reg="Chimarra">C.</tp:taxon-name-part><tp:taxon-name-part taxon-name-part-type="species" reg="waensis">waensis</tp:taxon-name-part></tp:taxon-name></italic>, in which the characters are similar, but not quite as exaggerated.</p><fig id="F16" position="float" orientation="portrait"><object-id xmlns:xlink="http://www.w3.org/1999/xlink" content-type="doi" xlink:type="simple">10.3897/zookeys.1111.77586.figure17</object-id><object-id xmlns:xlink="http://www.w3.org/1999/xlink" content-type="arpha" xlink:type="simple">2A21FC57-DC08-5E70-B7DE-B112AC6719B1</object-id><label>Figure 17.</label><caption><p><italic><tp:taxon-name><tp:taxon-name-part taxon-name-part-type="genus" reg="Chimarra">Chimarra</tp:taxon-name-part><tp:taxon-name-part taxon-name-part-type="species" reg="krugeri">krugeri</tp:taxon-name-part></tp:taxon-name></italic> Jacquemart, ♂ genitalia <bold>A</bold> lateral <bold>B</bold> dorsal, segments IX and X <bold>C</bold> inferior appendage, ventral <bold>D</bold> inferior appendage, dorsal <bold>E</bold> phallus, lateral.</p></caption><graphic xmlns:xlink="http://www.w3.org/1999/xlink" xlink:href="zookeys-1111-043_article-77586__-g016.jpg" position="float" orientation="portrait" xlink:type="simple" id="oo_711483.jpg"><uri content-type="original_file" xlink:type="simple">https://binary.pensoft.net/fig/711483</uri></graphic></fig></tp:treatment-sec><tp:treatment-sec sec-type="redescription" id="SECID0EYRBK"><title>Redescription.</title><p><bold><italic>Adult.</italic></bold> Overall color (in alcohol) nearly uniformly yellowish brown. Head elongate (postocular parietal sclerite subequal in length to diameter of eye). Palps elongate; maxillary palp with 1<sup>st</sup> segment very short (slightly longer than wide), 2<sup>nd</sup> segment elongate (distinctly longer than 3<sup>rd</sup>), apex with cluster of stiff setae, 3<sup>rd</sup> segment moderately elongate (normal), 4<sup>th</sup> segment short (~ 2× 1<sup>st</sup>), 5<sup>th</sup> segment elongate (subequal to 3<sup>rd</sup>). Forewing length: male, 5.9 mm. Fore- and hind wings with forks I, II, III, and V present. Forewing with R<sub>1</sub> somewhat sinuous, stem of Rs short, inflected at approximately midlength, with small node extending into cell below, discoidal cell very short, width subequal to length, basal fork not enlarged, forks I and II (of both fore- and hind wings) very elongate, forks petiolate, <italic>r</italic> crossvein diagonal, intersecting discoidal cell at approximately midlength, <italic>r-m</italic> crossvein of forewing slightly proximal to <italic>s</italic>, <italic>m</italic> crossvein proximal to <italic>r-m</italic>, very near basal fork of M, 2A with crossvein (apparently forked apically to 1A and 3A). Hind wing with R<sub>1</sub> narrowly parallel to subcosta, discoidal cell very small. Foreleg with apical tibial spur short; male with foretarsi modified, claws enlarged and symmetrical.</p><p><bold><italic>Male genitalia</italic>.</bold> Segment VIII relatively short. Segment IX, in lateral view, relatively short, anterior margin distinctly, subangularly, produced in ventral ¼, dorsolaterally with very prominent, broadly rounded apodeme, margin concave between; tergum very short and narrowly sclerotized, but continuous dorsally, in dorsal view, forming concave excavation between lateral apodemes; posterior margin obliquely and linearly widened from preanal appendage to ventral process; ventral margin extended apically to form very basally wide, weakly projecting, subtriangular ventral process. Segment IX, in dorsal or ventral views, with anteroventral margin moderately concave mesally. Lateral lobes of tergum X very elongate, subtruncately rounded apically, dorsal margin distinctly sclerotized, basodorsally with elongate, posteriorly oriented, digitate, sensilla-bearing process; lateral lobes, in dorsal view, narrowly parallel; mesal lobe of tergum X membranous, nearly as long as lateral lobes, inconspicuous because of closely apposed lateral lobes. Preanal appendages short, constricted basally, knob-like. Inferior appendage, in lateral view, relatively elongate, narrow, strongly dorsally flexed near base, apex distinctly widened, extreme apex weakly notched or bifid, noticeable in some orientations; appendage, in dorsal or ventral views, more or less uniformly mesally curved. Phallic apparatus with phallobase broadly tubular, with usual basodorsal expansion, apicoventral margin moderately projecting; endotheca with single, very elongate spine, nearly as long as ventral margin of phallobase; phallotremal sclerite complex composed of very short rod and ring structure, with small, paired apicolateral sclerites.</p></tp:treatment-sec><tp:treatment-sec sec-type="distribution" id="SECID0EITBK"><title>Distribution.</title><p>Republic of South Africa, Tanzania.</p></tp:treatment-sec><ref-list><ref id="B67"><mixed-citation xmlns:xlink="http://www.w3.org/1999/xlink" xlink:type="simple"><person-group><name name-style="western"><surname>Scott</surname><given-names>KMF</given-names></name></person-group> (<year>1974</year>) <article-title>New and interesting <tp:taxon-name><tp:taxon-name-part taxon-name-part-type="order">Trichoptera</tp:taxon-name-part></tp:taxon-name> collected by Dr. H. Bertrand in South Africa in 1959.</article-title><source>Annals of the Cape Provincial Museums</source><volume>9</volume>(<issue>14</issue>): <fpage>237</fpage>–<lpage>248</lpage>. [Natural History]</mixed-citation></ref></ref-list></tp:taxon-treatment>
