# Supplementary material for: ﻿New species of the genus Chimarra Stephens from Africa (Trichoptera, Philopotamidae) and characterization of the African groups and subgroups of the genus
Source: Zookeys. 2022 Jul 11;1111:43–198. doi: 10.3897/zookeys.1111.77586 (PMC9848911; doi:10.3897/zookeys.1111.77586)
Supplement: XML Treatment for Chimarra szunyoghyi [file zookeys.1111.77586-treatment15.xml]

<!DOCTYPE tp:taxon-treatment
  PUBLIC "-//TaxonX//DTD Taxonomic Treatment Publishing DTD v0 20100105//EN" "tax-treatment-NSO.dtd">
<tp:taxon-treatment xmlns:tp="http://www.plazi.org/taxpub"><tp:treatment-meta><kwd-group><label>Taxon classification</label><kwd>
                  <named-content content-type="kingdom">Animalia</named-content>
                </kwd><kwd>
                  <named-content content-type="order">Trichoptera</named-content>
                </kwd><kwd>
                  <named-content content-type="family">Philopotamidae</named-content>
                </kwd></kwd-group><mixed-citation publication-type="journal"><person-group><name><surname>Blahnik</surname><given-names>Roger</given-names></name><name><surname>Andersen</surname><given-names>Trond</given-names></name></person-group><article-title>﻿New species of the genus <italic><tp:taxon-name><tp:taxon-name-part taxon-name-part-type="genus" reg="Chimarra">Chimarra</tp:taxon-name-part></tp:taxon-name></italic> Stephens from Africa (<tp:taxon-name><tp:taxon-name-part taxon-name-part-type="order">Trichoptera</tp:taxon-name-part></tp:taxon-name>, <tp:taxon-name><tp:taxon-name-part taxon-name-part-type="family">Philopotamidae</tp:taxon-name-part></tp:taxon-name>) and characterization of the African groups and subgroups of the genus</article-title><source>Zookeys</source><day>11</day><month>07</month><year>2022</year><volume>1111</volume><fpage>43</fpage><lpage>198</lpage><pub-id pub-id-type="doi">10.3897/zookeys.1111.77586</pub-id></mixed-citation></tp:treatment-meta><tp:nomenclature><label>﻿</label><tp:taxon-name>
                <object-id xmlns:xlink="http://www.w3.org/1999/xlink" content-type="arpha" xlink:type="simple">4BB19C50-67CA-59B5-919D-ECCABC8D90C3</object-id>
                <tp:taxon-name-part taxon-name-part-type="genus" reg="Chimarra">Chimarra</tp:taxon-name-part>
                <tp:taxon-name-part taxon-name-part-type="species" reg="szunyoghyi">szunyoghyi</tp:taxon-name-part>
              </tp:taxon-name><tp:taxon-authority>Oláh, 1986</tp:taxon-authority><xref ref-type="fig" rid="F19">Fig. 20A–E</xref><tp:nomenclature-citation-list><tp:nomenclature-citation><tp:taxon-name>
                    <tp:taxon-name-part taxon-name-part-type="genus" reg="Chimarra">Chimarra</tp:taxon-name-part>
                    <tp:taxon-name-part taxon-name-part-type="species" reg="szunyoghyi">szunyoghyi</tp:taxon-name-part>
                  </tp:taxon-name><comment>Oláh, 1986: 141–143, fig. 1A–D.</comment></tp:nomenclature-citation></tp:nomenclature-citation-list></tp:nomenclature><tp:treatment-sec sec-type="material" id="SECID0EBMCK"><title>Material examined.</title><p>Tanzania – <bold>Tanga Reg.</bold> ● 1♂; West Usambara Mts, Mazumbai, Kaputu Stream; <named-content xmlns:xlink="http://www.w3.org/1999/xlink" content-type="dwc:verbatimCoordinates" xlink:type="simple"><named-content content-type="geo-json" specific-use="{&#34;type&#34;:&#34;Point&#34;,&#34;coordinates&#34;:[38.500000,-4.800000]}" id="NCID0EMMCK" xlink:type="simple">4°48'S, 38°30'E</named-content></named-content>; 26 Nov. 1990; T Andersen leg.; Malaise trap; <named-content xmlns:xlink="http://www.w3.org/1999/xlink" content-type="dwc:institutional_code" xlink:title="University of Minnesota" xlink:href="http://grbio.org/institution/university-minnesota" xlink:type="simple">UMSP</named-content> ● 1♂; <named-content xmlns:xlink="http://www.w3.org/1999/xlink" content-type="dwc:institutional_code" xlink:title="Illinois Natural History Survey" xlink:href="http://grbio.org/institution/illinois-natural-history-survey" xlink:type="simple">INHS</named-content>.</p></tp:treatment-sec><tp:treatment-sec sec-type="diagnosis" id="SECID0EZMCK"><title>Diagnosis.</title><p><italic><tp:taxon-name><tp:taxon-name-part taxon-name-part-type="genus" reg="Chimarra">Chimarra</tp:taxon-name-part><tp:taxon-name-part taxon-name-part-type="species" reg="szunyoghyi">szunyoghyi</tp:taxon-name-part></tp:taxon-name></italic> is very similar to <italic><tp:taxon-name><tp:taxon-name-part taxon-name-part-type="genus" reg="Chimarra">C.</tp:taxon-name-part><tp:taxon-name-part taxon-name-part-type="species" reg="morogoroensis">morogoroensis</tp:taxon-name-part></tp:taxon-name></italic> sp. nov., as discussed in the diagnosis for that species. Both species have general features of the inferior appendages, tergum X, and the general shape of segment IX, including its ventral process, nearly identical. The elongate, acute apical projection on the inferior appendages is usefully diagnostic for both species, and differs from the similar, but shorter, projection found in <italic><tp:taxon-name><tp:taxon-name-part taxon-name-part-type="genus" reg="Chimarra">C.</tp:taxon-name-part><tp:taxon-name-part taxon-name-part-type="species" reg="tanzaniensis">tanzaniensis</tp:taxon-name-part></tp:taxon-name></italic> sp. nov. The primary differences separating <italic><tp:taxon-name><tp:taxon-name-part taxon-name-part-type="genus" reg="Chimarra">C.</tp:taxon-name-part><tp:taxon-name-part taxon-name-part-type="species" reg="szunyoghyi">szunyoghyi</tp:taxon-name-part></tp:taxon-name></italic> from <italic><tp:taxon-name><tp:taxon-name-part taxon-name-part-type="genus" reg="Chimarra">C.</tp:taxon-name-part><tp:taxon-name-part taxon-name-part-type="species" reg="morogoroensis">morogoroensis</tp:taxon-name-part></tp:taxon-name></italic> are found in structures of the phallic apparatus and include, especially, the elongate, extensible dorsal lobe on the endotheca, found in <italic><tp:taxon-name><tp:taxon-name-part taxon-name-part-type="genus" reg="Chimarra">C.</tp:taxon-name-part><tp:taxon-name-part taxon-name-part-type="species" reg="szunyoghyi">szunyoghyi</tp:taxon-name-part></tp:taxon-name></italic>, which has a pair of small apical spines, and the very elongate and strongly downturned ventral apex of the phallobase found in <italic><tp:taxon-name><tp:taxon-name-part taxon-name-part-type="genus" reg="Chimarra">C.</tp:taxon-name-part><tp:taxon-name-part taxon-name-part-type="species" reg="morogoroensis">morogoroensis</tp:taxon-name-part></tp:taxon-name></italic>. The dorsal lobe on the endotheca in <italic><tp:taxon-name><tp:taxon-name-part taxon-name-part-type="genus" reg="Chimarra">C.</tp:taxon-name-part><tp:taxon-name-part taxon-name-part-type="species" reg="morogoroensis">morogoroensis</tp:taxon-name-part></tp:taxon-name></italic> is simpler, much shorter, and lacks apical spines, and the ventral apex of the phallobase in <italic><tp:taxon-name><tp:taxon-name-part taxon-name-part-type="genus" reg="Chimarra">C.</tp:taxon-name-part><tp:taxon-name-part taxon-name-part-type="species" reg="szunyoghyi">szunyoghyi</tp:taxon-name-part></tp:taxon-name></italic> is much shorter. The differences, while minor, are distinctive.</p><fig id="F19" position="float" orientation="portrait"><object-id xmlns:xlink="http://www.w3.org/1999/xlink" content-type="doi" xlink:type="simple">10.3897/zookeys.1111.77586.figure20</object-id><object-id xmlns:xlink="http://www.w3.org/1999/xlink" content-type="arpha" xlink:type="simple">7076C2E2-7563-5534-8AB0-7D57627B39A5</object-id><label>Figure 20.</label><caption><p><italic><tp:taxon-name><tp:taxon-name-part taxon-name-part-type="genus" reg="Chimarra">Chimarra</tp:taxon-name-part><tp:taxon-name-part taxon-name-part-type="species" reg="szunyoghyi">szunyoghyi</tp:taxon-name-part></tp:taxon-name></italic> Oláh, ♂ genitalia <bold>A</bold> lateral <bold>B</bold> dorsal, segments IX and X <bold>C</bold> inferior appendage, ventral <bold>D</bold> inferior appendage, dorsal <bold>E</bold> phallus, lateral.</p></caption><graphic xmlns:xlink="http://www.w3.org/1999/xlink" xlink:href="zookeys-1111-043_article-77586__-g019.jpg" position="float" orientation="portrait" xlink:type="simple" id="oo_711486.jpg"><uri content-type="original_file" xlink:type="simple">https://binary.pensoft.net/fig/711486</uri></graphic></fig></tp:treatment-sec><tp:treatment-sec sec-type="redescription" id="SECID0EERCK"><title>Redescription.</title><p><bold><italic>Adult.</italic></bold> Overall color (in alcohol) medium brown, vertex of head darker than setal warts. Head elongate (postocular parietal sclerite nearly as long as diameter of eye). Palps relatively short, maxillary palp with 1<sup>st</sup> segment short (approximately as long as wide), 2<sup>nd</sup> segment short (~ 2× length of 1<sup>st</sup>), apex with small cluster of stiff setae, 3<sup>rd</sup> elongate (almost 2× length of 2<sup>nd</sup>), 4<sup>th</sup> segment short (shorter than 2<sup>nd</sup>), 5<sup>th</sup> segment elongate (slightly longer than 3<sup>rd</sup>). Forewing length: male, 5.1 mm. Fore- and hind wings with forks I, II, III, and V present. Forewing with R<sub>1</sub> somewhat sinuous, stem of Rs inflected at approximately midlength, with distinct node at inflection, extending into cell below, basal fork of discoidal cell enlarged, very asymmetric, discoidal cell moderately elongate, length ~ 2× width, forks I and II slightly subsessile, <italic>r</italic> crossvein diagonal, intersecting discoidal cell at past midlength, just before fork I, <italic>r-m</italic> crossvein nearly continuous with <italic>s</italic>, <italic>m</italic> crossvein proximal to <italic>s</italic> and <italic>r-m</italic> crossveins, approximately midway between basal fork of M and <italic>r-m</italic> crossvein, <italic>s</italic> pigmented (like wing), <italic>r-m</italic> and <italic>m</italic> crossveins hyaline, very weakly developed, 2A with crossvein (apparently forked apically to 1A and 3A). Hind wing with R<sub>1</sub> narrowly parallel to subcosta, forks I and II subsessile. Foreleg with apical tibial spur short; male with foretarsi apparently weakly modified, claws symmetric, slightly enlarged.</p><p><bold><italic>Male genitalia</italic>.</bold> Segment VIII relatively short, tergum slightly longer dorsally. Segment IX, in lateral view, moderate in length, anterior margin strongly, angularly produced ventrally, dorsolaterally with distinct rounded apodeme, margin strongly convex between; tergum, in dorsal view, continuous between apodemes, but very short, forming deeply concave excavation; posterior margin short dorsally, weakly, obtusely produced below preanal appendages, more or less linearly widening ventrally to ventral process; posteroventral margin with rather prominent, subtriangular, posteriorly projecting, ventral process, length greater than width at base, apex acute. Segment IX, in dorsal or ventral views, with anteroventral margin deeply concave mesally. Lateral lobes of tergum X moderate in length, rounded apically, with very short, rounded, sensilla-bearing process near dorsal margin in basal half, ventrolaterally with compressed, rounded projection, hardly evident in lateral view, but forming distinct rounded projection, as viewed dorsally; mesal lobe of tergum X membranous, short, and divided mesally, more extended laterally. Preanal appendages short, rounded, constricted basally. Inferior appendage, in lateral view, relatively narrow and short, dorsally flexed near base, with apex forming very distinct spine-like projection, readily visible in both lateral and ventral views; appendage, in dorsal or ventral views, moderately mesally curved, with short basomesal enlargement at basal inflection, apex very prominent and spine-like, somewhat mesally curved. Phallic apparatus with phallobase relatively short and tubular, with usual basodorsal expansion, apicoventral projection short, acute, only weakly projecting and deflexed; endotheca membranous, without minute spines, but with very elongate, pleated, extensible, membranous lobe with two short apical spines, endotheca also with three very distinct, moderately long spines, one dorsomesal and two lateral, symmetrically positioned, extensible lobe, when extended, as long or longer than ventral margin of phallobase; phallotremal sclerite complex composed of moderately elongate rod and ring structure, with pair of distinct, narrow, curved, dorsolateral sclerites.</p></tp:treatment-sec><tp:treatment-sec sec-type="distribution" id="SECID0EATCK"><title>Distribution.</title><p>Tanzania.</p></tp:treatment-sec></tp:taxon-treatment>
