# Supplementary material for: ﻿New species of the genus Chimarra Stephens from Africa (Trichoptera, Philopotamidae) and characterization of the African groups and subgroups of the genus
Source: Zookeys. 2022 Jul 11;1111:43–198. doi: 10.3897/zookeys.1111.77586 (PMC9848911; doi:10.3897/zookeys.1111.77586)
Supplement: XML Treatment for Chimarra tanzaniensis [file zookeys.1111.77586-treatment16.xml]

<!DOCTYPE tp:taxon-treatment
  PUBLIC "-//TaxonX//DTD Taxonomic Treatment Publishing DTD v0 20100105//EN" "tax-treatment-NSO.dtd">
<tp:taxon-treatment xmlns:tp="http://www.plazi.org/taxpub"><tp:treatment-meta><kwd-group><label>Taxon classification</label><kwd>
                  <named-content content-type="kingdom">Animalia</named-content>
                </kwd><kwd>
                  <named-content content-type="order">Trichoptera</named-content>
                </kwd><kwd>
                  <named-content content-type="family">Philopotamidae</named-content>
                </kwd></kwd-group><mixed-citation publication-type="journal"><person-group><name><surname>Blahnik</surname><given-names>Roger</given-names></name><name><surname>Andersen</surname><given-names>Trond</given-names></name></person-group><article-title>﻿New species of the genus <italic><tp:taxon-name><tp:taxon-name-part taxon-name-part-type="genus" reg="Chimarra">Chimarra</tp:taxon-name-part></tp:taxon-name></italic> Stephens from Africa (<tp:taxon-name><tp:taxon-name-part taxon-name-part-type="order">Trichoptera</tp:taxon-name-part></tp:taxon-name>, <tp:taxon-name><tp:taxon-name-part taxon-name-part-type="family">Philopotamidae</tp:taxon-name-part></tp:taxon-name>) and characterization of the African groups and subgroups of the genus</article-title><source>Zookeys</source><day>11</day><month>07</month><year>2022</year><volume>1111</volume><fpage>43</fpage><lpage>198</lpage><pub-id pub-id-type="doi">10.3897/zookeys.1111.77586</pub-id></mixed-citation></tp:treatment-meta><tp:nomenclature><label>﻿</label><tp:taxon-name>
                <object-id xmlns:xlink="http://www.w3.org/1999/xlink" content-type="arpha" xlink:type="simple">D45D19D1-B15E-50DD-BFB7-C5818E18631C</object-id>
                <tp:taxon-name-part taxon-name-part-type="genus" reg="Chimarra">Chimarra</tp:taxon-name-part>
                <tp:taxon-name-part taxon-name-part-type="species" reg="tanzaniensis">tanzaniensis</tp:taxon-name-part>
                <object-id xmlns:xlink="http://www.w3.org/1999/xlink" content-type="zoobank" xlink:type="simple">http://zoobank.org/C728A834-7039-47DE-AF50-D22EA22BCF22</object-id>
              </tp:taxon-name><tp:taxon-status xmlns:xlink="http://www.w3.org/1999/xlink" xlink:type="simple">sp. nov.</tp:taxon-status><xref ref-type="fig" rid="F20">Fig. 21A–E</xref></tp:nomenclature><tp:treatment-sec sec-type="type material" id="SECID0ESUCK"><title>Type material.</title><p><bold><italic>Holotype</italic>.</bold> Tanzania – <bold>Tanga Reg.</bold> ● ♂ (in alcohol); West Usambara Mts, Mazumbai, Kaputu Stream; <named-content xmlns:xlink="http://www.w3.org/1999/xlink" content-type="dwc:verbatimCoordinates" xlink:type="simple"><named-content content-type="geo-json" specific-use="{&#34;type&#34;:&#34;Point&#34;,&#34;coordinates&#34;:[38.500000,-4.800000]}" id="NCID0ECVCK" xlink:type="simple">4°48'S, 38°30'E</named-content></named-content>; 30 Oct. 1990–12 Feb. 1991; T Andersen leg.; Malaise trap; <named-content xmlns:xlink="http://www.w3.org/1999/xlink" content-type="dwc:institutional_code" xlink:title="University of Minnesota" xlink:href="http://grbio.org/institution/university-minnesota" xlink:type="simple">UMSP</named-content> 000550066. <bold><italic>Paratypes</italic>.</bold> Tanzania – <bold>Tanga Reg.</bold> ● 11♂♂; same data as for holotype; <named-content xmlns:xlink="http://www.w3.org/1999/xlink" content-type="dwc:institutional_code" xlink:title="Department of Natural History, University Museum of Bergen" xlink:href="http://grbio.org/institution/museum-zoology-university-bergen-invertebrate-collection" xlink:type="simple">ZMBN</named-content> ● 2♂♂; same data as for holotype except 4–12 Feb.1991; <named-content xmlns:xlink="http://www.w3.org/1999/xlink" content-type="dwc:institutional_code" xlink:title="University of Minnesota" xlink:href="http://grbio.org/institution/university-minnesota" xlink:type="simple">UMSP</named-content> ● 2♂♂; same data as for holotype except 5 Nov. 1990; sweep net; <named-content xmlns:xlink="http://www.w3.org/1999/xlink" content-type="dwc:institutional_code" xlink:title="Department of Natural History, University Museum of Bergen" xlink:href="http://grbio.org/institution/museum-zoology-university-bergen-invertebrate-collection" xlink:type="simple">ZMBN</named-content>.</p></tp:treatment-sec><tp:treatment-sec sec-type="diagnosis" id="SECID0E4VCK"><title>Diagnosis.</title><p><italic><tp:taxon-name><tp:taxon-name-part taxon-name-part-type="genus" reg="Chimarra">Chimarra</tp:taxon-name-part><tp:taxon-name-part taxon-name-part-type="species" reg="tanzaniensis">tanzaniensis</tp:taxon-name-part></tp:taxon-name></italic> probably has its overall closest similarity to <italic><tp:taxon-name><tp:taxon-name-part taxon-name-part-type="genus" reg="Chimarra">C.</tp:taxon-name-part><tp:taxon-name-part taxon-name-part-type="species" reg="quadrispinosa">quadrispinosa</tp:taxon-name-part></tp:taxon-name></italic> Jacquemart &amp; Statzner, particularly in the overall shape of segment IX and inferior appendages, which have a very similar shape and acute, spine-like apices. The apices of the inferior appendages also resemble <italic><tp:taxon-name><tp:taxon-name-part taxon-name-part-type="genus" reg="Chimarra">C.</tp:taxon-name-part><tp:taxon-name-part taxon-name-part-type="species" reg="szunyoghyi">szunyoghyi</tp:taxon-name-part></tp:taxon-name></italic> Oláh, but are not quite so pronounced as in that species. Differences from <italic><tp:taxon-name><tp:taxon-name-part taxon-name-part-type="genus" reg="Chimarra">C.</tp:taxon-name-part><tp:taxon-name-part taxon-name-part-type="species" reg="quadrispinosa">quadrispinosa</tp:taxon-name-part></tp:taxon-name></italic> include a less produced posteroventral margin of segment IX, absence of distinct basomesal projections on the inferior appendages, and a different armature of the phallus. The four spines of <italic><tp:taxon-name><tp:taxon-name-part taxon-name-part-type="genus" reg="Chimarra">C.</tp:taxon-name-part><tp:taxon-name-part taxon-name-part-type="species" reg="quadrispinosa">quadrispinosa</tp:taxon-name-part></tp:taxon-name></italic>, based on its illustration, seem to include two prominent, symmetrically placed dorsal spines, which are common among various species of the <italic><tp:taxon-name><tp:taxon-name-part taxon-name-part-type="genus" reg="Chimarrha"/><tp:taxon-name-part taxon-name-part-type="species" reg="kenyana">kenyana</tp:taxon-name-part></tp:taxon-name></italic> group, and two apical spines, possibly elements of the phallotremal sclerite complex. The phallotremal sclerite complex of <italic><tp:taxon-name><tp:taxon-name-part taxon-name-part-type="genus" reg="Chimarra">C.</tp:taxon-name-part><tp:taxon-name-part taxon-name-part-type="species" reg="tanzaniensis">tanzaniensis</tp:taxon-name-part></tp:taxon-name></italic> also has elongate lateral sclerites, but the dorsal spines in this species are very small and occur at the end of a narrow membranous projection, much as that found in <italic><tp:taxon-name><tp:taxon-name-part taxon-name-part-type="genus" reg="Chimarra">C.</tp:taxon-name-part><tp:taxon-name-part taxon-name-part-type="species" reg="szunyoghyi">szunyoghyi</tp:taxon-name-part></tp:taxon-name></italic>. The overall differences are significant enough to warrant the recognition of a new species.</p><fig id="F20" position="float" orientation="portrait"><object-id xmlns:xlink="http://www.w3.org/1999/xlink" content-type="doi" xlink:type="simple">10.3897/zookeys.1111.77586.figure21</object-id><object-id xmlns:xlink="http://www.w3.org/1999/xlink" content-type="arpha" xlink:type="simple">97F40B6E-E2D1-51F7-9835-96AF22E0CE12</object-id><label>Figure 21.</label><caption><p><italic><tp:taxon-name><tp:taxon-name-part taxon-name-part-type="genus" reg="Chimarra">Chimarra</tp:taxon-name-part><tp:taxon-name-part taxon-name-part-type="species" reg="tanzaniensis">tanzaniensis</tp:taxon-name-part></tp:taxon-name></italic> sp. nov., ♂ genitalia <bold>A</bold> lateral <bold>B</bold> dorsal, segments IX and X <bold>C</bold> inferior appendage, ventral <bold>D</bold> inferior appendage, dorsal <bold>E</bold> phallus, lateral, with dorsal detail of phallotremal sclerite complex.</p></caption><graphic xmlns:xlink="http://www.w3.org/1999/xlink" xlink:href="zookeys-1111-043_article-77586__-g020.jpg" position="float" orientation="portrait" xlink:type="simple" id="oo_711487.jpg"><uri content-type="original_file" xlink:type="simple">https://binary.pensoft.net/fig/711487</uri></graphic></fig></tp:treatment-sec><tp:treatment-sec sec-type="description" id="SECID0E3ZCK"><title>Description.</title><p><bold><italic>Adult.</italic></bold> Overall color (in alcohol) dark brown. Head relatively short (postocular parietal sclerite ~1/2 diameter of eye). Palps moderately elongate, maxillary palp with 1<sup>st</sup> segment short (length slightly greater than width), 2<sup>nd</sup> segment short (~ 2× length of 1<sup>st</sup>), apex with small cluster of stiff setae, 3<sup>rd</sup> elongate (~ 2× as long as 2<sup>nd</sup>), 4<sup>th</sup> segment short (shorter than 2<sup>nd</sup>), 5<sup>th</sup> segment elongate (subequal to 3<sup>rd</sup>). Forewing length: male, 6.0–7.5 mm. Fore- and hind wings with forks I, II, III, and V present. Forewing with R<sub>1</sub> somewhat sinuous, stem of Rs inflected at approximately midlength, with distinct node at inflection, extending into cell below, basal fork of discoidal cell enlarged, fork asymmetric, discoidal cell elongate, length &gt; 2× its width, forks I and II sessile, <italic>r</italic> crossvein diagonal, intersecting discoidal cell at past midlength, just before fork I, <italic>r-m</italic> crossvein diagonal, continuous with <italic>s</italic>, <italic>m</italic> crossvein proximal to <italic>s</italic> and <italic>r-m</italic> crossveins, approximately midway between basal fork of M and <italic>r-m</italic> crossvein, <italic>s</italic> pigmented (like wing), <italic>r-m</italic> and <italic>m</italic> crossveins hyaline, 2A with crossvein (apparently forked apically to 1A and 3A). Hind wing with R<sub>1</sub> narrowly parallel to subcosta, forks I and II subsessile. Foreleg with apical tibial spur short; male with foretarsi unmodified, or nearly so, claws small and symmetrical.</p><p><bold><italic>Male genitalia</italic>.</bold> Segment VIII moderate in length, tergum slightly longer dorsally. Segment IX, in lateral view, relatively elongate, anterior margin very strongly produced ventrally, forming rounded lateral projection in ventral 1/3, dorsolaterally with distinct rounded apodeme, margin strongly concave between; tergum, in dorsal view, continuous between apodemes, but very short, forming deeply concave excavation; posterior margin short dorsally, weakly produced below preanal appendages, more or less linear to ventral process; posteroventral margin with prominent, moderately elongate, posteriorly projecting, ventral process, length &gt; 2× width at base, apex acute. Segment IX, in dorsal or ventral views, with anteroventral margin deeply, angularly, concave mesally. Lateral lobes of tergum X moderate in length, relatively wide, with apex partially divided into rounded dorsal and ventral lobes, dorsal lobe with very short, rounded, sensilla-bearing process in basal half; mesal lobe of tergum X membranous, extending ~ 1/2 length of lateral lobes. Preanal appendages short, rounded, constricted basally. Inferior appendage, in lateral view, relatively narrow and short, dorsally flexed near base, with apex forming distinct, short, spine-like projection, visible in both lateral and ventral views; appendage, in dorsal or ventral views, moderately mesally curved, with distinct basomesal enlargement at basal inflection, apex narrowed and spine-like, curvature more or less continuous with lateral margin of appendage. Phallic apparatus with phallobase moderate in length and tubular, with usual basodorsal expansion, apicoventral margin with distinct, ventrally curved projection, apex acute; endotheca membranous, without minute spines, but with narrow membranous dorsal lobe, with small apical spine; phallotremal sclerite complex composed of moderately elongate rod and ring structure, with pair of distinct, narrow, curved, dorsolateral sclerites.</p></tp:treatment-sec><tp:treatment-sec sec-type="etymology" id="SECID0EY2CK"><title>Etymology.</title><p><italic><tp:taxon-name><tp:taxon-name-part taxon-name-part-type="genus" reg="Chimarra">Chimarra</tp:taxon-name-part><tp:taxon-name-part taxon-name-part-type="species" reg="tanzaniensis">tanzaniensis</tp:taxon-name-part></tp:taxon-name></italic>, used as an adjective and meaning “from Tanzania,” in reference to the country of origin of the holotype specimen.</p></tp:treatment-sec></tp:taxon-treatment>
