# Supplementary material for: ﻿New species of the genus Chimarra Stephens from Africa (Trichoptera, Philopotamidae) and characterization of the African groups and subgroups of the genus
Source: Zookeys. 2022 Jul 11;1111:43–198. doi: 10.3897/zookeys.1111.77586 (PMC9848911; doi:10.3897/zookeys.1111.77586)
Supplement: XML Treatment for Chimarra waensis [file zookeys.1111.77586-treatment18.xml]

<!DOCTYPE tp:taxon-treatment
  PUBLIC "-//TaxonX//DTD Taxonomic Treatment Publishing DTD v0 20100105//EN" "tax-treatment-NSO.dtd">
<tp:taxon-treatment xmlns:tp="http://www.plazi.org/taxpub"><tp:treatment-meta><kwd-group><label>Taxon classification</label><kwd>
                  <named-content content-type="kingdom">Animalia</named-content>
                </kwd><kwd>
                  <named-content content-type="order">Trichoptera</named-content>
                </kwd><kwd>
                  <named-content content-type="family">Philopotamidae</named-content>
                </kwd></kwd-group><mixed-citation publication-type="journal"><person-group><name><surname>Blahnik</surname><given-names>Roger</given-names></name><name><surname>Andersen</surname><given-names>Trond</given-names></name></person-group><article-title>﻿New species of the genus <italic><tp:taxon-name><tp:taxon-name-part taxon-name-part-type="genus" reg="Chimarra">Chimarra</tp:taxon-name-part></tp:taxon-name></italic> Stephens from Africa (<tp:taxon-name><tp:taxon-name-part taxon-name-part-type="order">Trichoptera</tp:taxon-name-part></tp:taxon-name>, <tp:taxon-name><tp:taxon-name-part taxon-name-part-type="family">Philopotamidae</tp:taxon-name-part></tp:taxon-name>) and characterization of the African groups and subgroups of the genus</article-title><source>Zookeys</source><day>11</day><month>07</month><year>2022</year><volume>1111</volume><fpage>43</fpage><lpage>198</lpage><pub-id pub-id-type="doi">10.3897/zookeys.1111.77586</pub-id></mixed-citation></tp:treatment-meta><tp:nomenclature><label>﻿</label><tp:taxon-name>
                <object-id xmlns:xlink="http://www.w3.org/1999/xlink" content-type="arpha" xlink:type="simple">D3930CE2-CC1F-58E7-917C-C21079DA1D26</object-id>
                <tp:taxon-name-part taxon-name-part-type="genus" reg="Chimarra">Chimarra</tp:taxon-name-part>
                <tp:taxon-name-part taxon-name-part-type="species" reg="waensis">waensis</tp:taxon-name-part>
              </tp:taxon-name><tp:taxon-authority>Gibon, 1985</tp:taxon-authority><xref ref-type="fig" rid="F22">Fig. 23A–E</xref><tp:nomenclature-citation-list><tp:nomenclature-citation><tp:taxon-name>
                    <tp:taxon-name-part taxon-name-part-type="genus" reg="Chimarra">Chimarra</tp:taxon-name-part>
                    <tp:taxon-name-part taxon-name-part-type="species" reg="waensis">waensis</tp:taxon-name-part>
                  </tp:taxon-name><comment>Gibon, 1985: 26, figs 9–10.</comment></tp:nomenclature-citation></tp:nomenclature-citation-list></tp:nomenclature><tp:treatment-sec sec-type="material" id="SECID0E2HDK"><title>Material examined.</title><p>Ghana – <bold>Brong Ahafo Reg.</bold> ● 1♀; Asubende, River Pru; <named-content xmlns:xlink="http://www.w3.org/1999/xlink" content-type="dwc:verbatimCoordinates" xlink:type="simple"><named-content content-type="geo-json" specific-use="{&#34;type&#34;:&#34;Point&#34;,&#34;coordinates&#34;:[-1.032778,8.021667]}" id="NCID0EGIDK" xlink:type="simple">8°01'18"N, 1°01'58"W</named-content></named-content>; 24 Nov. 1990; JS Amakye leg.; light trap; <named-content xmlns:xlink="http://www.w3.org/1999/xlink" content-type="dwc:institutional_code" xlink:title="Department of Natural History, University Museum of Bergen" xlink:href="http://grbio.org/institution/museum-zoology-university-bergen-invertebrate-collection" xlink:type="simple">ZMBN</named-content>. – <bold>Northern Reg.</bold> ● 1♀; Sabari, Oti River; <named-content xmlns:xlink="http://www.w3.org/1999/xlink" content-type="dwc:verbatimCoordinates" xlink:type="simple"><named-content content-type="geo-json" specific-use="{&#34;type&#34;:&#34;Point&#34;,&#34;coordinates&#34;:[0.245278,9.294722]}" id="NCID0EUIDK" xlink:type="simple">9°17'41"N, 0°14'43"E</named-content></named-content>; 22–24 Nov. 1991; JS Amakye leg.; Malaise trap; <named-content xmlns:xlink="http://www.w3.org/1999/xlink" content-type="dwc:institutional_code" xlink:title="Department of Natural History, University Museum of Bergen" xlink:href="http://grbio.org/institution/museum-zoology-university-bergen-invertebrate-collection" xlink:type="simple">ZMBN</named-content>. – <bold>Upper East Reg.</bold> ● 1♀; Nangodi, Nangodi Bridge; <named-content xmlns:xlink="http://www.w3.org/1999/xlink" content-type="dwc:verbatimCoordinates" xlink:type="simple"><named-content content-type="geo-json" specific-use="{&#34;type&#34;:&#34;Point&#34;,&#34;coordinates&#34;:[-0.660000,10.863333]}" id="NCID0ECJDK" xlink:type="simple">10°51'48"N, 0°39'36"W</named-content></named-content>; 26 June 1993; JS Amakye leg.; light trap; <named-content xmlns:xlink="http://www.w3.org/1999/xlink" content-type="dwc:institutional_code" xlink:title="Department of Natural History, University Museum of Bergen" xlink:href="http://grbio.org/institution/museum-zoology-university-bergen-invertebrate-collection" xlink:type="simple">ZMBN</named-content>. – <bold>Volta Reg.</bold> ● 1♀; Wli, Agumatsa waterfall, station # 12; <named-content xmlns:xlink="http://www.w3.org/1999/xlink" content-type="dwc:verbatimCoordinates" xlink:type="simple"><named-content content-type="geo-json" specific-use="{&#34;type&#34;:&#34;Point&#34;,&#34;coordinates&#34;:[0.591944,7.124722]}" id="NCID0EQJDK" xlink:type="simple">7°07'29"N, 0°35'31"E</named-content></named-content>; 16 Nov. 1993; J Kjærandsen leg.; light trap; <named-content xmlns:xlink="http://www.w3.org/1999/xlink" content-type="dwc:institutional_code" xlink:title="Department of Natural History, University Museum of Bergen" xlink:href="http://grbio.org/institution/museum-zoology-university-bergen-invertebrate-collection" xlink:type="simple">ZMBN</named-content>. – <bold>Western Reg.</bold> ● 2♀♀; Ankasa Game Production Reserve; <named-content xmlns:xlink="http://www.w3.org/1999/xlink" content-type="dwc:verbatimCoordinates" xlink:type="simple"><named-content content-type="geo-json" specific-use="{&#34;type&#34;:&#34;Point&#34;,&#34;coordinates&#34;:[-2.616667,5.250000]}" id="NCID0E5JDK" xlink:type="simple">5°15'N, 2°37'W</named-content></named-content>; 6–12 Dec. 1993; T Andersen &amp; J Kjærandsen leg.; Malaise trap; <named-content xmlns:xlink="http://www.w3.org/1999/xlink" content-type="dwc:institutional_code" xlink:title="Department of Natural History, University Museum of Bergen" xlink:href="http://grbio.org/institution/museum-zoology-university-bergen-invertebrate-collection" xlink:type="simple">ZMBN</named-content> ● 1♀; same collection data as for preceding except 9 Dec. 1993; J Kjærandsen leg.; light trap; <named-content xmlns:xlink="http://www.w3.org/1999/xlink" content-type="dwc:institutional_code" xlink:title="University of Minnesota" xlink:href="http://grbio.org/institution/university-minnesota" xlink:type="simple">UMSP</named-content> ● 1♂; same collection data as for preceding except 31 Mar. 1993; J Kjærandsen leg.; light trap; <named-content xmlns:xlink="http://www.w3.org/1999/xlink" content-type="dwc:institutional_code" xlink:title="University of Minnesota" xlink:href="http://grbio.org/institution/university-minnesota" xlink:type="simple">UMSP</named-content> ● 1♀; same collection data as for preceding; <named-content xmlns:xlink="http://www.w3.org/1999/xlink" content-type="dwc:institutional_code" xlink:title="Department of Natural History, University Museum of Bergen" xlink:href="http://grbio.org/institution/museum-zoology-university-bergen-invertebrate-collection" xlink:type="simple">ZMBN</named-content> ● 7♀♀; same collection data as for preceding except 8–10 Dec. 1993; T Andersen &amp; J Kjærandsen leg.; <named-content xmlns:xlink="http://www.w3.org/1999/xlink" content-type="dwc:institutional_code" xlink:title="Department of Natural History, University Museum of Bergen" xlink:href="http://grbio.org/institution/museum-zoology-university-bergen-invertebrate-collection" xlink:type="simple">ZMBN</named-content>.</p></tp:treatment-sec><tp:treatment-sec sec-type="diagnosis" id="SECID0EXKDK"><title>Diagnosis.</title><p>Characters, in combination, that confirm the identification and can be used to distinguish <italic><tp:taxon-name><tp:taxon-name-part taxon-name-part-type="genus" reg="Chimarra">C.</tp:taxon-name-part><tp:taxon-name-part taxon-name-part-type="species" reg="waensis">waensis</tp:taxon-name-part></tp:taxon-name></italic> from other species in the subgroup include: length and position of digitate process of tergum X; general shape and length of inferior appendage; subtriangular shape of ventral process of tergum X; the single, moderately elongate phallic spine; and the curved, projecting apex of the phallobase. The anterior margin of segment IX, in the original illustration of <italic><tp:taxon-name><tp:taxon-name-part taxon-name-part-type="genus" reg="Chimarra">C.</tp:taxon-name-part><tp:taxon-name-part taxon-name-part-type="species" reg="waensis">waensis</tp:taxon-name-part></tp:taxon-name></italic> (<xref ref-type="bibr" rid="B23">Gibon 1985</xref>: fig. 10), is less sinuate than in our illustration. Particularly, the prominent dorsal apodeme is not featured. This is more likely a deficit in the illustration than a genuine difference, since the anterior contour of the segment, as illustrated in Fig. <xref ref-type="fig" rid="F22">23A</xref>, is not characteristic of any species of the <italic><tp:taxon-name><tp:taxon-name-part taxon-name-part-type="genus" reg="Chimarrha"/><tp:taxon-name-part taxon-name-part-type="species" reg="kenyana">kenyana</tp:taxon-name-part></tp:taxon-name></italic> subgroup. We consider the matching features sufficient to justify the use of the name <italic><tp:taxon-name><tp:taxon-name-part taxon-name-part-type="genus" reg="Chimarra">C.</tp:taxon-name-part><tp:taxon-name-part taxon-name-part-type="species" reg="waensis">waensis</tp:taxon-name-part></tp:taxon-name></italic> to identify our specimen.</p><fig id="F22" position="float" orientation="portrait"><object-id xmlns:xlink="http://www.w3.org/1999/xlink" content-type="doi" xlink:type="simple">10.3897/zookeys.1111.77586.figure23</object-id><object-id xmlns:xlink="http://www.w3.org/1999/xlink" content-type="arpha" xlink:type="simple">8DEB3695-5CA9-5E1D-8D33-0AC053ECEB29</object-id><label>Figure 23.</label><caption><p><italic><tp:taxon-name><tp:taxon-name-part taxon-name-part-type="genus" reg="Chimarra">Chimarra</tp:taxon-name-part><tp:taxon-name-part taxon-name-part-type="species" reg="waensis">waensis</tp:taxon-name-part></tp:taxon-name></italic> Gibon, ♂ genitalia <bold>A</bold> lateral <bold>B</bold> dorsal, segments IX and X <bold>C</bold> inferior appendage, ventral <bold>D</bold> inferior appendage, dorsal <bold>E</bold> phallus, lateral.</p></caption><graphic xmlns:xlink="http://www.w3.org/1999/xlink" xlink:href="zookeys-1111-043_article-77586__-g022.jpg" position="float" orientation="portrait" xlink:type="simple" id="oo_711489.jpg"><uri content-type="original_file" xlink:type="simple">https://binary.pensoft.net/fig/711489</uri></graphic></fig><p>Both <italic><tp:taxon-name><tp:taxon-name-part taxon-name-part-type="genus" reg="Chimarra">C.</tp:taxon-name-part><tp:taxon-name-part taxon-name-part-type="species" reg="baculifera">baculifera</tp:taxon-name-part></tp:taxon-name></italic> Marlier and <italic><tp:taxon-name><tp:taxon-name-part taxon-name-part-type="genus" reg="Chimarra">C.</tp:taxon-name-part><tp:taxon-name-part taxon-name-part-type="species" reg="camerunensis">camerunensis</tp:taxon-name-part></tp:taxon-name></italic> Marlier are also very similar to <italic><tp:taxon-name><tp:taxon-name-part taxon-name-part-type="genus" reg="Chimarra">C.</tp:taxon-name-part><tp:taxon-name-part taxon-name-part-type="species" reg="waensis">waensis</tp:taxon-name-part></tp:taxon-name></italic>, particularly in the general shape of the inferior appendages, which are elongate and narrow, with a characteristic subtruncate apex. All of these species also have elongated, curved, sensilla-bearing processes on the lateral lobes of tergum X, and a similar, basally broad, subtriangular ventral process on segment IX. We initially considered synonymizing all of these species. Restraint in doing so was based on the very acutely angled anteroventral margin of segment IX in the original illustration of <italic><tp:taxon-name><tp:taxon-name-part taxon-name-part-type="genus" reg="Chimarra">C.</tp:taxon-name-part><tp:taxon-name-part taxon-name-part-type="species" reg="baculifera">baculifera</tp:taxon-name-part></tp:taxon-name></italic>, and the very elongate phallic spine featured in the original illustration of <italic><tp:taxon-name><tp:taxon-name-part taxon-name-part-type="genus" reg="Chimarra">C.</tp:taxon-name-part><tp:taxon-name-part taxon-name-part-type="species" reg="camerunensis">camerunensis</tp:taxon-name-part></tp:taxon-name></italic>. Since these kinds of differences are not usually attributable to intraspecific variation, a more critical evaluation, provided by comparison of holotype specimens, ideally in the context of a formal revision of the entire subgroup, should probably precede any synonymy.</p></tp:treatment-sec><tp:treatment-sec sec-type="redescription" id="SECID0ELPDK"><title>Redescription.</title><p><bold><italic>Adult.</italic></bold> Overall color (in alcohol) pale yellowish brown. Head elongate (postocular parietal sclerite slightly shorter than diameter of eye). Palps elongate; maxillary palp with 1<sup>st</sup> segment very short (length subequal to width), 2<sup>nd</sup> segment elongate (slightly longer than 3<sup>rd</sup>), apex with cluster of stiff setae, 3<sup>rd</sup> segment moderately elongate (normal), 4<sup>th</sup> segment short (~ 2× 1<sup>st</sup>), 5<sup>th</sup> segment elongate (subequal to 3<sup>rd</sup>). Forewing length: male, 5.7 mm; female, 4.5–5.0 mm. Fore- and hind wings with forks I, II, III, and V present. Forewing with R<sub>1</sub> distinctly sinuous, stem of Rs inflected at past midlength, with node extending into cell below, discoidal cell short, length slightly greater than width, basal fork not enlarged, forks I and II sessile, <italic>r</italic> crossvein diagonal, intersecting discoidal cell at approximately midlength, <italic>r-m</italic> crossvein of forewing diagonal, slightly proximal to <italic>s</italic>, <italic>m</italic> crossvein very faint, proximal to <italic>r-m</italic>, very near basal fork of M, 2A with crossvein (apparently forked apically to 1A and 3A). Hind wing with R<sub>1</sub> fused to subcosta basally, both veins intersecting wing margin, discoidal cell short, forks I and II elongate, sessile. Foreleg with apical tibial spur short; male with foretarsi unmodified, claws small and symmetrical.</p><p><bold><italic>Male genitalia</italic>.</bold> Segment VIII short, sternum and tergum subequal in length. Segment IX, in lateral view, relatively short, anterior margin distinctly, subangularly, produced in ventral ¼, dorsolaterally with very prominent, broadly rounded apodeme, nearly as projecting as ventral production, margin concave between; tergum, in dorsal view, very short and narrowly sclerotized, but continuous dorsally, or nearly so, forming excavation between apodemes; posterior margin obliquely and somewhat convexly widened from preanal appendage to ventral process; ventral process prominent, subtriangular, wide basally, only weakly projecting. Segment IX, in dorsal or ventral views, with anteroventral margin moderately, concavely excavated mesally. Lateral lobes of tergum X elongate, subtruncately rounded apically, somewhat dorsally produced in basal half, basodorsally with elongate, posteriorly oriented, digitate, sensilla-bearing process; lateral lobes, in dorsal view, subparallel; mesal lobe of tergum X membranous, approximately as long as lateral lobes. Preanal appendages short, constricted basally, knob-like. Inferior appendage, in lateral view, elongate, narrow, nearly uniform in width, distinctly dorsally flexed near base, apex slightly narrowed, forming subtruncate, weakly notched or bifid process; appendage, in dorsal or ventral views, more or less uniformly mesally curved, curvature moderate. Phallic apparatus with phallobase relatively short and tubular, with usual basodorsal expansion, apicoventral margin distinctly projecting and deflexed, apex acute and even more strongly ventrally curved; endotheca with single, moderately elongate spine; phallotremal sclerite complex composed of short rod and ring structure, with small, indistinct apicolateral sclerites.</p></tp:treatment-sec><tp:treatment-sec sec-type="distribution" id="SECID0E2QDK"><title>Distribution.</title><p>Ghana, Ivory Coast.</p></tp:treatment-sec><ref-list><ref id="B23"><mixed-citation xmlns:xlink="http://www.w3.org/1999/xlink" xlink:type="simple"><person-group><name name-style="western"><surname>Gibon</surname><given-names>F-M</given-names></name></person-group> (<year>1985</year>) <article-title>Recherches sur les Trichoptères d’Afrique Occidentale. 3. <tp:taxon-name><tp:taxon-name-part taxon-name-part-type="family">Philopotamidae</tp:taxon-name-part></tp:taxon-name> de Cote d’Ivoire.</article-title><source>Revue d’Hydrobiologie Tropicale</source><volume>18</volume>(<issue>1</issue>): <fpage>23</fpage>–<lpage>30</lpage>.</mixed-citation></ref></ref-list></tp:taxon-treatment>
