# Supplementary material for: ﻿New species of the genus Chimarra Stephens from Africa (Trichoptera, Philopotamidae) and characterization of the African groups and subgroups of the genus
Source: Zookeys. 2022 Jul 11;1111:43–198. doi: 10.3897/zookeys.1111.77586 (PMC9848911; doi:10.3897/zookeys.1111.77586)
Supplement: XML Treatment for Chimarra amakyei [file zookeys.1111.77586-treatment19.xml]

<!DOCTYPE tp:taxon-treatment
  PUBLIC "-//TaxonX//DTD Taxonomic Treatment Publishing DTD v0 20100105//EN" "tax-treatment-NSO.dtd">
<tp:taxon-treatment xmlns:tp="http://www.plazi.org/taxpub"><tp:treatment-meta><kwd-group><label>Taxon classification</label><kwd>
                  <named-content content-type="kingdom">Animalia</named-content>
                </kwd><kwd>
                  <named-content content-type="order">Trichoptera</named-content>
                </kwd><kwd>
                  <named-content content-type="family">Philopotamidae</named-content>
                </kwd></kwd-group><mixed-citation publication-type="journal"><person-group><name><surname>Blahnik</surname><given-names>Roger</given-names></name><name><surname>Andersen</surname><given-names>Trond</given-names></name></person-group><article-title>﻿New species of the genus <italic><tp:taxon-name><tp:taxon-name-part taxon-name-part-type="genus" reg="Chimarra">Chimarra</tp:taxon-name-part></tp:taxon-name></italic> Stephens from Africa (<tp:taxon-name><tp:taxon-name-part taxon-name-part-type="order">Trichoptera</tp:taxon-name-part></tp:taxon-name>, <tp:taxon-name><tp:taxon-name-part taxon-name-part-type="family">Philopotamidae</tp:taxon-name-part></tp:taxon-name>) and characterization of the African groups and subgroups of the genus</article-title><source>Zookeys</source><day>11</day><month>07</month><year>2022</year><volume>1111</volume><fpage>43</fpage><lpage>198</lpage><pub-id pub-id-type="doi">10.3897/zookeys.1111.77586</pub-id></mixed-citation></tp:treatment-meta><tp:nomenclature><label>﻿</label><tp:taxon-name>
                <object-id xmlns:xlink="http://www.w3.org/1999/xlink" content-type="arpha" xlink:type="simple">701827E8-CB35-5A25-8418-943E8DC98B0D</object-id>
                <tp:taxon-name-part taxon-name-part-type="genus" reg="Chimarra">Chimarra</tp:taxon-name-part>
                <tp:taxon-name-part taxon-name-part-type="species" reg="amakyei">amakyei</tp:taxon-name-part>
                <object-id xmlns:xlink="http://www.w3.org/1999/xlink" content-type="zoobank" xlink:type="simple">http://zoobank.org/7E3AB7DA-C910-461E-9057-754E790215CE</object-id>
              </tp:taxon-name><tp:taxon-status xmlns:xlink="http://www.w3.org/1999/xlink" xlink:type="simple">sp. nov.</tp:taxon-status><xref ref-type="fig" rid="F23">Fig. 24A–E</xref></tp:nomenclature><tp:treatment-sec sec-type="type material" id="SECID0EHVDK"><title>Type material.</title><p><bold><italic>Holotype</italic>.</bold> Ghana – <bold>Volta Reg.</bold> ● ♂ (in alcohol); Wli, Agumatsa waterfall, station # 3; <named-content xmlns:xlink="http://www.w3.org/1999/xlink" content-type="dwc:verbatimCoordinates" xlink:type="simple"><named-content content-type="geo-json" specific-use="{&#34;type&#34;:&#34;Point&#34;,&#34;coordinates&#34;:[0.591944,7.124722]}" id="NCID0EXVDK" xlink:type="simple">7°07'29"N, 0°35'31"E</named-content></named-content>; 10 Mar. 1993; JS Amakye &amp; J Kjærandsen leg.; sweep net; <named-content xmlns:xlink="http://www.w3.org/1999/xlink" content-type="dwc:institutional_code" xlink:title="University of Minnesota" xlink:href="http://grbio.org/institution/university-minnesota" xlink:type="simple">UMSP</named-content> 000550018. <bold><italic>Paratypes</italic>.</bold> Ghana – <bold>Volta Reg.</bold> ● 3♂♂; same data as for holotype except station # 2<sup>A</sup>; 8–11 Mar. 1993; Malaise trap; <named-content xmlns:xlink="http://www.w3.org/1999/xlink" content-type="dwc:institutional_code" xlink:title="Department of Natural History, University Museum of Bergen" xlink:href="http://grbio.org/institution/museum-zoology-university-bergen-invertebrate-collection" xlink:type="simple">ZMBN</named-content>.</p></tp:treatment-sec><tp:treatment-sec sec-type="material" id="SECID0EMWDK"><title>Additional material.</title><p>Ghana – <bold>Volta Reg.</bold> ● 2♀♀; Wli, Agumatsa waterfall, station # 1<sup>A</sup>; <named-content xmlns:xlink="http://www.w3.org/1999/xlink" content-type="dwc:verbatimCoordinates" xlink:type="simple"><named-content content-type="geo-json" specific-use="{&#34;type&#34;:&#34;Point&#34;,&#34;coordinates&#34;:[0.591944,7.124722]}" id="NCID0EZWDK" xlink:type="simple">7°07'29"N, 0°35'31"E</named-content></named-content>; 12–21 Nov. 1993, J. Kjærandsen leg.; Malaise trap; <named-content xmlns:xlink="http://www.w3.org/1999/xlink" content-type="dwc:institutional_code" xlink:title="Department of Natural History, University Museum of Bergen" xlink:href="http://grbio.org/institution/museum-zoology-university-bergen-invertebrate-collection" xlink:type="simple">ZMBN</named-content> ● 1♀; same collection data as for previous except station # 2<sup>B</sup>; 5–14 Mar. 1993; JS Amakye &amp; J. Kjærandsen leg.; <named-content xmlns:xlink="http://www.w3.org/1999/xlink" content-type="dwc:institutional_code" xlink:title="Department of Natural History, University Museum of Bergen" xlink:href="http://grbio.org/institution/museum-zoology-university-bergen-invertebrate-collection" xlink:type="simple">ZMBN</named-content> ● 2♀♀; same collection data as for previous except station # 5<sup>A</sup>; 10–13 Mar. 1993; <named-content xmlns:xlink="http://www.w3.org/1999/xlink" content-type="dwc:institutional_code" xlink:title="Department of Natural History, University Museum of Bergen" xlink:href="http://grbio.org/institution/museum-zoology-university-bergen-invertebrate-collection" xlink:type="simple">ZMBN</named-content> ● 1♀; same collection data as for previous except station # 5<sup>D</sup>; 9–12 Mar. 1993; <named-content xmlns:xlink="http://www.w3.org/1999/xlink" content-type="dwc:institutional_code" xlink:title="Department of Natural History, University Museum of Bergen" xlink:href="http://grbio.org/institution/museum-zoology-university-bergen-invertebrate-collection" xlink:type="simple">ZMBN</named-content> ● 1♀; same collection data as for previous except station # 5C; 12–15 Mar. 1993, J Kjærandsen &amp; JS Amakye leg.; <named-content xmlns:xlink="http://www.w3.org/1999/xlink" content-type="dwc:institutional_code" xlink:title="University of Minnesota" xlink:href="http://grbio.org/institution/university-minnesota" xlink:type="simple">UMSP</named-content>.</p><fig id="F23" position="float" orientation="portrait"><object-id xmlns:xlink="http://www.w3.org/1999/xlink" content-type="doi" xlink:type="simple">10.3897/zookeys.1111.77586.figure24</object-id><object-id xmlns:xlink="http://www.w3.org/1999/xlink" content-type="arpha" xlink:type="simple">D904043B-A9E9-5F1F-9676-B0EF60D1BD7C</object-id><label>Figure 24.</label><caption><p><italic><tp:taxon-name><tp:taxon-name-part taxon-name-part-type="genus" reg="Chimarra">Chimarra</tp:taxon-name-part><tp:taxon-name-part taxon-name-part-type="species" reg="amakyei">amakyei</tp:taxon-name-part></tp:taxon-name></italic> sp. nov., ♂ genitalia <bold>A</bold> lateral <bold>B</bold> dorsal, segments IX and X <bold>C</bold> inferior appendage, dorsal <bold>D</bold> phallus, lateral <bold>E</bold> phallus, dorsal.</p></caption><graphic xmlns:xlink="http://www.w3.org/1999/xlink" xlink:href="zookeys-1111-043_article-77586__-g023.jpg" position="float" orientation="portrait" xlink:type="simple" id="oo_711490.jpg"><uri content-type="original_file" xlink:type="simple">https://binary.pensoft.net/fig/711490</uri></graphic></fig></tp:treatment-sec><tp:treatment-sec sec-type="diagnosis" id="SECID0E1YDK"><title>Diagnosis.</title><p><italic><tp:taxon-name><tp:taxon-name-part taxon-name-part-type="genus" reg="Chimarra">Chimarra</tp:taxon-name-part><tp:taxon-name-part taxon-name-part-type="species" reg="amakyei">amakyei</tp:taxon-name-part></tp:taxon-name></italic> sp. nov. is closely related to <italic><tp:taxon-name><tp:taxon-name-part taxon-name-part-type="genus" reg="Chimarra">Chimarra</tp:taxon-name-part><tp:taxon-name-part taxon-name-part-type="species" reg="leta">leta</tp:taxon-name-part></tp:taxon-name></italic> Mosely. Like that species it has an elongate, narrow tergum X, with preanal appendages flattened and fused basally. It also has inferior appendages projecting approximately midlaterally, above a small basally located ventral process. It differs diagnostically in that the apices of inferior appendages are tapering and acute, rather than subtruncate.</p></tp:treatment-sec><tp:treatment-sec sec-type="description" id="SECID0EWZDK"><title>Description.</title><p><bold><italic>Adult.</italic></bold> Overall color (in alcohol) yellowish brown; vertex of head dark brown, setal warts very pale. Head relatively short (postocular parietal sclerite short). Palps moderately elongate; maxillary palp with 1<sup>st</sup> segment very short (approximately as long as wide), 2<sup>nd</sup> segment relatively short (distinctly shorter than 3<sup>rd</sup>), apex with small cluster of stiff setae, 3<sup>rd</sup> segment elongate, 4<sup>th</sup> segment very short (shorter than 2<sup>nd</sup>), 5<sup>th</sup> segment elongate (slightly longer than 3<sup>rd</sup>). Forewing length: male, 4.8–5.3 mm; female, 4.5–5.3 mm. Fore- and hind wings with forks I, II, III, and V present. Forewing with R<sub>1</sub> sinuous, stem of Rs distinctly inflected at past midlength (without distinct node at inflection), basal fork of discoidal cell moderately enlarged, length of cell slightly greater than 2× width, forks I and II sessile, <italic>r</italic> crossvein strongly diagonal, intersecting discoidal cell at just past midlength, <italic>s</italic>, <italic>r-m</italic>, and <italic>m</italic> crossveins linear, s crossvein pigmented (like wing), <italic>r-m</italic> and <italic>m</italic> crossveins hyaline (<italic>m</italic> very indistinct), 2A with crossvein (apparently forked apically to 1A and 3A). Hind wing with R<sub>1</sub> reduced, narrowly parallel to subcosta, fork I sessile, fork II subsessile, fork III distal and relatively wide, anal loop small. Forelegs with apical tibial spur short; male without enlarged tarsal claws, apical segments of tarsi narrow, claws very small and symmetrical.</p><p><bold><italic>Male genitalia</italic>.</bold> Segment VIII with sternum very short, tergum moderately expanded dorsally (~ 2× length of sternum at base). Segment IX, in lateral view, relatively short, anterior margin concave, dorsally with broadly rounded apodeme, anteroventrally with short angular projection at approximately basal ¼; posterior margin moderately produced midlaterally, basoventrally with very short, subtriangular, posteriorly projected ventral process, segment expanded and sloping dorsal to process, with inferior appendages inserted high above process, approximately midlaterally; as viewed dorsally, with tergum very narrow, but continuous, sternum subtruncate, slightly concave mesally. Lateral lobes of tergum X elongate, rugose and club-like, with small rounded, mesally directed process bearing two sensilla at past midlength; dorsum of tergum X short, membranous, continuous with paired, sclerotized, apically rounded, periphallic processes surrounding phallic apparatus laterally and ventrally. Preanal appendages narrow and flattened, fused basally to lateral lobes. Inferior appendage without pronounced basal inflection, appendage narrow basally, dorsal margin with rounded expansion, tapering to acute, projecting apex; base of dorsal expansion with very short, sclerotized, mesally curved projection, continuous on mesal surface as sclerotized ridge. Phallic apparatus with relatively small, tubular phallobase with usual basodorsal expansion, apicodorsal margin with deep membranous invagination, ventral margin projecting, but without apicomesal projection; endotheca with two very small spines; phallotremal sclerite complex composed of reclinate, ring-like structure, with short rounded apicolateral projections.</p></tp:treatment-sec><tp:treatment-sec sec-type="etymology" id="SECID0EK2DK"><title>Etymology.</title><p><italic><tp:taxon-name><tp:taxon-name-part taxon-name-part-type="genus" reg="Chimarra">Chimarra</tp:taxon-name-part><tp:taxon-name-part taxon-name-part-type="species" reg="amakyei">amakyei</tp:taxon-name-part></tp:taxon-name></italic>, named for Joseph S. Amakye, who helped collect much of the material represented in this paper, in recognition of his efforts.</p></tp:treatment-sec></tp:taxon-treatment>
