# Supplementary material for: ﻿New species of the genus Chimarra Stephens from Africa (Trichoptera, Philopotamidae) and characterization of the African groups and subgroups of the genus
Source: Zookeys. 2022 Jul 11;1111:43–198. doi: 10.3897/zookeys.1111.77586 (PMC9848911; doi:10.3897/zookeys.1111.77586)
Supplement: XML Treatment for Chimarra mazumbai [file zookeys.1111.77586-treatment20.xml]

<!DOCTYPE tp:taxon-treatment
  PUBLIC "-//TaxonX//DTD Taxonomic Treatment Publishing DTD v0 20100105//EN" "tax-treatment-NSO.dtd">
<tp:taxon-treatment xmlns:tp="http://www.plazi.org/taxpub"><tp:treatment-meta><kwd-group><label>Taxon classification</label><kwd>
                  <named-content content-type="kingdom">Animalia</named-content>
                </kwd><kwd>
                  <named-content content-type="order">Trichoptera</named-content>
                </kwd><kwd>
                  <named-content content-type="family">Philopotamidae</named-content>
                </kwd></kwd-group><mixed-citation publication-type="journal"><person-group><name><surname>Blahnik</surname><given-names>Roger</given-names></name><name><surname>Andersen</surname><given-names>Trond</given-names></name></person-group><article-title>﻿New species of the genus <italic><tp:taxon-name><tp:taxon-name-part taxon-name-part-type="genus" reg="Chimarra">Chimarra</tp:taxon-name-part></tp:taxon-name></italic> Stephens from Africa (<tp:taxon-name><tp:taxon-name-part taxon-name-part-type="order">Trichoptera</tp:taxon-name-part></tp:taxon-name>, <tp:taxon-name><tp:taxon-name-part taxon-name-part-type="family">Philopotamidae</tp:taxon-name-part></tp:taxon-name>) and characterization of the African groups and subgroups of the genus</article-title><source>Zookeys</source><day>11</day><month>07</month><year>2022</year><volume>1111</volume><fpage>43</fpage><lpage>198</lpage><pub-id pub-id-type="doi">10.3897/zookeys.1111.77586</pub-id></mixed-citation></tp:treatment-meta><tp:nomenclature><label>﻿</label><tp:taxon-name>
                <object-id xmlns:xlink="http://www.w3.org/1999/xlink" content-type="arpha" xlink:type="simple">4A8C0F4E-3BD9-5F3A-9862-D5E7989BA912</object-id>
                <tp:taxon-name-part taxon-name-part-type="genus" reg="Chimarra">Chimarra</tp:taxon-name-part>
                <tp:taxon-name-part taxon-name-part-type="species" reg="mazumbai">mazumbai</tp:taxon-name-part>
                <object-id xmlns:xlink="http://www.w3.org/1999/xlink" content-type="zoobank" xlink:type="simple">http://zoobank.org/A021CB84-FC3E-437E-A93E-14ECCCDEE586</object-id>
              </tp:taxon-name><tp:taxon-status xmlns:xlink="http://www.w3.org/1999/xlink" xlink:type="simple">sp. nov.</tp:taxon-status><xref ref-type="fig" rid="F24">Fig. 25A–D</xref></tp:nomenclature><tp:treatment-sec sec-type="type material" id="SECID0ES6DK"><title>Type material.</title><p><bold><italic>Holotype</italic>.</bold> Tanzania – <bold>Tanga Reg.</bold> ● ♂ (in alcohol); West Usambara Mts., Mazumbai, Kaputu Stream; <named-content xmlns:xlink="http://www.w3.org/1999/xlink" content-type="dwc:verbatimCoordinates" xlink:type="simple"><named-content content-type="geo-json" specific-use="{&#34;type&#34;:&#34;Point&#34;,&#34;coordinates&#34;:[38.500000,-4.800000]}" id="NCID0ECAEK" xlink:type="simple">4°48'S, 38°30'E</named-content></named-content>; 29–30 Nov. 1990; T Andersen leg.; Malaise trap; <named-content xmlns:xlink="http://www.w3.org/1999/xlink" content-type="dwc:institutional_code" xlink:title="University of Minnesota" xlink:href="http://grbio.org/institution/university-minnesota" xlink:type="simple">UMSP</named-content> 000550020. <bold><italic>Paratypes</italic>.</bold> Tanzania – <bold>Tanga Reg.</bold> ● 1♂; same data as for holotype except 14–20 Nov. 1990; <named-content xmlns:xlink="http://www.w3.org/1999/xlink" content-type="dwc:institutional_code" xlink:title="University of Minnesota" xlink:href="http://grbio.org/institution/university-minnesota" xlink:type="simple">UMSP</named-content> ● 21♂♂; same data as for holotype except 30 Oct. 1990–12 Feb. 1991; <named-content xmlns:xlink="http://www.w3.org/1999/xlink" content-type="dwc:institutional_code" xlink:title="Department of Natural History, University Museum of Bergen" xlink:href="http://grbio.org/institution/museum-zoology-university-bergen-invertebrate-collection" xlink:type="simple">ZMBN</named-content>.</p></tp:treatment-sec><tp:treatment-sec sec-type="diagnosis" id="SECID0EZAEK"><title>Diagnosis.</title><p><italic><tp:taxon-name><tp:taxon-name-part taxon-name-part-type="genus" reg="Chimarra">Chimarra</tp:taxon-name-part><tp:taxon-name-part taxon-name-part-type="species" reg="mazumbai">mazumbai</tp:taxon-name-part></tp:taxon-name></italic> is very similar to <italic><tp:taxon-name><tp:taxon-name-part taxon-name-part-type="genus" reg="Chimarra">C.</tp:taxon-name-part><tp:taxon-name-part taxon-name-part-type="species" reg="usambara">usambara</tp:taxon-name-part></tp:taxon-name></italic> sp. nov. Both species have a pair of upturned, digitate processes on a short tergum X, and somewhat similar inferior appendages, as well as a relatively short segment IX, with a very small ventral process. <italic><tp:taxon-name><tp:taxon-name-part taxon-name-part-type="genus" reg="Chimarra">Chimarra</tp:taxon-name-part><tp:taxon-name-part taxon-name-part-type="species" reg="mazumbai">mazumbai</tp:taxon-name-part></tp:taxon-name></italic> can be distinguished by the shape of its inferior appendage, which has its dorsal process shorter, and also by having the digitate processes of tergum X less closely apposed.</p><fig id="F24" position="float" orientation="portrait"><object-id xmlns:xlink="http://www.w3.org/1999/xlink" content-type="doi" xlink:type="simple">10.3897/zookeys.1111.77586.figure25</object-id><object-id xmlns:xlink="http://www.w3.org/1999/xlink" content-type="arpha" xlink:type="simple">E9FEF357-4F1E-57FE-8B97-F011F42A59B8</object-id><label>Figure 25.</label><caption><p><italic><tp:taxon-name><tp:taxon-name-part taxon-name-part-type="genus" reg="Chimarra">Chimarra</tp:taxon-name-part><tp:taxon-name-part taxon-name-part-type="species" reg="mazumbai">mazumbai</tp:taxon-name-part></tp:taxon-name></italic> sp. nov., ♂ genitalia <bold>A</bold> lateral <bold>B</bold> dorsal, segments IX and X <bold>C</bold> inferior appendage, ventral <bold>D</bold> phallus, lateral, with dorsal detail of phallotremal sclerite complex.</p></caption><graphic xmlns:xlink="http://www.w3.org/1999/xlink" xlink:href="zookeys-1111-043_article-77586__-g024.jpg" position="float" orientation="portrait" xlink:type="simple" id="oo_711491.jpg"><uri content-type="original_file" xlink:type="simple">https://binary.pensoft.net/fig/711491</uri></graphic></fig></tp:treatment-sec><tp:treatment-sec sec-type="description" id="SECID0EADEK"><title>Description.</title><p><bold><italic>Adult.</italic></bold> Overall color (in alcohol) dark brown. Head moderately elongate (postocular parietal sclerite ~1/2 diameter of eye). Palps elongate, maxillary palp with 1<sup>st</sup> segment short (length slightly greater than width), 2<sup>nd</sup> segment very elongate, with approximately a dozen elongate apical setae, 3<sup>rd</sup> segment elongate (subequal to 2<sup>nd</sup>), 4<sup>th</sup> segment short (&lt; 1/2 length of 3<sup>rd</sup>), 5<sup>th</sup> segment elongate (slightly longer than 3<sup>rd</sup>). Forewing length: male, 6.5–8.0 mm. Fore- and hind wings with forks I, II, III, and V present. Forewing with R<sub>1</sub> not, or only very weakly, sinuous, stem of Rs with relatively weak inflection in apical half, with node at inflection, extending into cell below, basal fork of discoidal cell slightly enlarged, fork nearly symmetric, discoidal cell elongate, length ~ 2 1/2× width, forks I and II distinctly subsessile, <italic>r</italic> crossvein intersecting discoidal cell at base of fork I, <italic>r-m</italic> crossvein continuous with <italic>s</italic>, <italic>m</italic> crossvein proximal to <italic>s</italic> and <italic>r-m</italic> crossveins, approximately midway between basal fork of M and <italic>r-m</italic> crossvein, <italic>s</italic> pigmented (like wing), <italic>r-m</italic> and <italic>m</italic> crossveins hyaline, very indistinct, 2A with crossvein (apparently forked apically to 1A and 3A). Hind wing with R<sub>1</sub> fused to subcosta basally, both veins intersecting wing margin apically, forks I and II subsessile. Foreleg with apical tibial spur very short; male with foretarsi unmodified, claws small and symmetrical.</p><p><bold><italic>Male genitalia</italic>.</bold> Segment VIII short ventrally, tergum ~ 2× as long dorsally. Segment IX, in lateral view, relatively short, anterior margin relatively weakly, sinuously, produced in ventral half, dorsolaterally with apodeme very small, almost absent; tergum, in dorsal view, obsolete between apodemes; posterior margin short dorsally, weakly produced below preanal appendages, nearly linear to ventral margin, ventral margin with very minute, short, ventrally projecting, process posteriorly. Segment IX, in dorsal or ventral views, with anteroventral margin subtruncate. Lateral lobes of tergum X very short, with pair of very narrow, digitate, dorsally projecting, apically acute processes, one apical and one at midlength, sensilla not apparent; mesal lobe of tergum X membranous, short, hardly projecting beyond base of lateral lobes. Preanal appendages short, rounded, knob-like, distinctly constricted basally. Inferior appendage, in lateral view, short, densely setose, strongly rounded basally, dorsally with short, rounded, dorsally flexed apex; in ventral view, with closely associated, narrow, acute, and rounded projections, visible on dorsomesal margin. Phallic apparatus with phallobase very short and tubular, with usual basodorsal expansion, apicoventral margin forming distinct, ventrally curved, projection; endotheca membranous and simple in structure, without minute spines, but with a single short apicomesal spine; phallotremal sclerite complex composed of very short rod and ring structure, with pair of small apical sclerites.</p></tp:treatment-sec><tp:treatment-sec sec-type="etymology" id="SECID0E1EEK"><title>Etymology.</title><p><italic><tp:taxon-name><tp:taxon-name-part taxon-name-part-type="genus" reg="Chimarra">Chimarra</tp:taxon-name-part><tp:taxon-name-part taxon-name-part-type="species" reg="mazumbai">mazumbai</tp:taxon-name-part></tp:taxon-name></italic>, name used as a noun in apposition, for the name of the scenic type locality in the Usambara Mountains where the species was collected.</p></tp:treatment-sec></tp:taxon-treatment>
