# Supplementary material for: ﻿New species of the genus Chimarra Stephens from Africa (Trichoptera, Philopotamidae) and characterization of the African groups and subgroups of the genus
Source: Zookeys. 2022 Jul 11;1111:43–198. doi: 10.3897/zookeys.1111.77586 (PMC9848911; doi:10.3897/zookeys.1111.77586)
Supplement: XML Treatment for Chimarra intexta [file zookeys.1111.77586-treatment24.xml]

<!DOCTYPE tp:taxon-treatment
  PUBLIC "-//TaxonX//DTD Taxonomic Treatment Publishing DTD v0 20100105//EN" "tax-treatment-NSO.dtd">
<tp:taxon-treatment xmlns:tp="http://www.plazi.org/taxpub"><tp:treatment-meta><kwd-group><label>Taxon classification</label><kwd>
                  <named-content content-type="kingdom">Animalia</named-content>
                </kwd><kwd>
                  <named-content content-type="order">Trichoptera</named-content>
                </kwd><kwd>
                  <named-content content-type="family">Philopotamidae</named-content>
                </kwd></kwd-group><mixed-citation publication-type="journal"><person-group><name><surname>Blahnik</surname><given-names>Roger</given-names></name><name><surname>Andersen</surname><given-names>Trond</given-names></name></person-group><article-title>﻿New species of the genus <italic><tp:taxon-name><tp:taxon-name-part taxon-name-part-type="genus" reg="Chimarra">Chimarra</tp:taxon-name-part></tp:taxon-name></italic> Stephens from Africa (<tp:taxon-name><tp:taxon-name-part taxon-name-part-type="order">Trichoptera</tp:taxon-name-part></tp:taxon-name>, <tp:taxon-name><tp:taxon-name-part taxon-name-part-type="family">Philopotamidae</tp:taxon-name-part></tp:taxon-name>) and characterization of the African groups and subgroups of the genus</article-title><source>Zookeys</source><day>11</day><month>07</month><year>2022</year><volume>1111</volume><fpage>43</fpage><lpage>198</lpage><pub-id pub-id-type="doi">10.3897/zookeys.1111.77586</pub-id></mixed-citation></tp:treatment-meta><tp:nomenclature><label>﻿</label><tp:taxon-name>
                <object-id xmlns:xlink="http://www.w3.org/1999/xlink" content-type="arpha" xlink:type="simple">24F8A36C-07C7-54FB-8AA2-328F94F91D42</object-id>
                <tp:taxon-name-part taxon-name-part-type="genus" reg="Chimarra">Chimarra</tp:taxon-name-part>
                <tp:taxon-name-part taxon-name-part-type="species" reg="intexta">intexta</tp:taxon-name-part>
              </tp:taxon-name><tp:taxon-authority>Mosely, 1931</tp:taxon-authority><xref ref-type="fig" rid="F28">Fig. 29A–F</xref><tp:nomenclature-citation-list><tp:nomenclature-citation><tp:taxon-name>
                    <tp:taxon-name-part taxon-name-part-type="genus" reg="Chimarrha">Chimarrha</tp:taxon-name-part>
                    <tp:taxon-name-part taxon-name-part-type="species" reg="intexta">intexta</tp:taxon-name-part>
                  </tp:taxon-name><comment>Mosely, 1931: 546–547, figs 6–9.</comment></tp:nomenclature-citation><tp:nomenclature-citation><tp:taxon-name>
                    <tp:taxon-name-part taxon-name-part-type="genus" reg="Chimarra">Chimarra</tp:taxon-name-part>
                    <tp:taxon-name-part taxon-name-part-type="species" reg="intexta">intexta</tp:taxon-name-part>
                  </tp:taxon-name><comment>Mosely: <xref ref-type="bibr" rid="B39">Kimmins 1958</xref>: 359, 361, fig. 2 (distribution: Sierra Leone); <xref ref-type="bibr" rid="B18">Fischer 1961</xref>: 60; <xref ref-type="bibr" rid="B23">Gibon 1985</xref>: 25 (distribution: Ivory Coast); <xref ref-type="bibr" rid="B24">Gibon 2015</xref>: 335, 346 (distribution [table, map]: Sierra Leone, Ivory Coast, Guinea).</comment></tp:nomenclature-citation></tp:nomenclature-citation-list></tp:nomenclature><tp:treatment-sec sec-type="material" id="SECID0EBGFK"><title>Material examined.</title><p>Ghana – <bold>Central Reg.</bold> ● 1♂; Kakum Forest Reserve; <named-content xmlns:xlink="http://www.w3.org/1999/xlink" content-type="dwc:verbatimCoordinates" xlink:type="simple"><named-content content-type="geo-json" specific-use="{&#34;type&#34;:&#34;Point&#34;,&#34;coordinates&#34;:[-1.366667,5.350000]}" id="NCID0EMGFK" xlink:type="simple">5°21'N, 1°22'W</named-content></named-content>; 8 Nov. 1994; T Andersen leg.; light trap; <named-content xmlns:xlink="http://www.w3.org/1999/xlink" content-type="dwc:institutional_code" xlink:title="Department of Natural History, University Museum of Bergen" xlink:href="http://grbio.org/institution/museum-zoology-university-bergen-invertebrate-collection" xlink:type="simple">ZMBN</named-content> ● 1♀; same collection data as for preceding; <named-content xmlns:xlink="http://www.w3.org/1999/xlink" content-type="dwc:institutional_code" xlink:title="University of Minnesota" xlink:href="http://grbio.org/institution/university-minnesota" xlink:type="simple">UMSP</named-content>. – <bold>Greater Accra Reg.</bold> ● 1♂; Legon, Botanical Garden; <named-content xmlns:xlink="http://www.w3.org/1999/xlink" content-type="dwc:verbatimCoordinates" xlink:type="simple"><named-content content-type="geo-json" specific-use="{&#34;type&#34;:&#34;Point&#34;,&#34;coordinates&#34;:[-0.187500,5.865278]}" id="NCID0E5GFK" xlink:type="simple">5°51'55"N, 0°11'15"W</named-content></named-content>; 19 Nov. 1994; T Andersen leg.; light trap; <named-content xmlns:xlink="http://www.w3.org/1999/xlink" content-type="dwc:institutional_code" xlink:title="Department of Natural History, University Museum of Bergen" xlink:href="http://grbio.org/institution/museum-zoology-university-bergen-invertebrate-collection" xlink:type="simple">ZMBN</named-content>. – <bold>Western Reg.</bold> ● 1♂; Ankasa Game Production Reserve; <named-content xmlns:xlink="http://www.w3.org/1999/xlink" content-type="dwc:verbatimCoordinates" xlink:type="simple"><named-content content-type="geo-json" specific-use="{&#34;type&#34;:&#34;Point&#34;,&#34;coordinates&#34;:[-2.616667,5.250000]}" id="NCID0EMHFK" xlink:type="simple">5°15'N, 2°37'W</named-content></named-content>; 31 Mar. 1993; J Kjærandsen leg.; light trap; <named-content xmlns:xlink="http://www.w3.org/1999/xlink" content-type="dwc:institutional_code" xlink:title="University of Minnesota" xlink:href="http://grbio.org/institution/university-minnesota" xlink:type="simple">UMSP</named-content> ● 1♂2♀♀; same collection data as for preceding except 5 Dec. 1993; T Andersen &amp; J Kjærandsen leg.; <named-content xmlns:xlink="http://www.w3.org/1999/xlink" content-type="dwc:institutional_code" xlink:title="Department of Natural History, University Museum of Bergen" xlink:href="http://grbio.org/institution/museum-zoology-university-bergen-invertebrate-collection" xlink:type="simple">ZMBN</named-content>.</p><fig id="F28" position="float" orientation="portrait"><object-id xmlns:xlink="http://www.w3.org/1999/xlink" content-type="doi" xlink:type="simple">10.3897/zookeys.1111.77586.figure29</object-id><object-id xmlns:xlink="http://www.w3.org/1999/xlink" content-type="arpha" xlink:type="simple">03F95772-F634-5C58-9C5C-B1B4E5A05EED</object-id><label>Figure 29.</label><caption><p><italic><tp:taxon-name><tp:taxon-name-part taxon-name-part-type="genus" reg="Chimarra">Chimarra</tp:taxon-name-part><tp:taxon-name-part taxon-name-part-type="species" reg="intexta">intexta</tp:taxon-name-part></tp:taxon-name></italic> Mosely, ♂ genitalia <bold>A</bold> lateral <bold>B</bold> dorsal, segments IX and X <bold>C</bold> inferior appendage, ventral <bold>D</bold> inferior appendage, dorsal <bold>E</bold> inferior appendage, caudal <bold>F</bold> phallus, lateral.</p></caption><graphic xmlns:xlink="http://www.w3.org/1999/xlink" xlink:href="zookeys-1111-043_article-77586__-g028.jpg" position="float" orientation="portrait" xlink:type="simple" id="oo_711495.jpg"><uri content-type="original_file" xlink:type="simple">https://binary.pensoft.net/fig/711495</uri></graphic></fig></tp:treatment-sec><tp:treatment-sec sec-type="diagnosis" id="SECID0E4IFK"><title>Diagnosis.</title><p><italic><tp:taxon-name><tp:taxon-name-part taxon-name-part-type="genus" reg="Chimarra">Chimarra</tp:taxon-name-part><tp:taxon-name-part taxon-name-part-type="species" reg="intexta">intexta</tp:taxon-name-part></tp:taxon-name></italic> is most readily diagnosed from other species of the subgroup by the shape and form of the lateral lobes of tergum X, which are short, weakly sclerotized, and have the out-turned lateral apices only weakly angulate, and also by the general form of the inferior appendages, which have the dorsal process strongly mesally curved, elongate, and acute apically, and also have a small tooth or cusp on the ventromesal surface, visible in lateral view.</p></tp:treatment-sec><tp:treatment-sec sec-type="distribution" id="SECID0EOJFK"><title>Distribution.</title><p>Ghana, Guinea, Ivory Coast, Sierra-Leone.</p></tp:treatment-sec><ref-list><ref id="B39"><mixed-citation xmlns:xlink="http://www.w3.org/1999/xlink" xlink:type="simple"><person-group><name name-style="western"><surname>Kimmins</surname><given-names>DE</given-names></name></person-group> (<year>1958</year>) <article-title>New species and subspecies of <tp:taxon-name><tp:taxon-name-part taxon-name-part-type="order">Odonata</tp:taxon-name-part></tp:taxon-name> and on some <tp:taxon-name><tp:taxon-name-part taxon-name-part-type="order">Trichoptera</tp:taxon-name-part></tp:taxon-name> from S. Rhodesia and Portuguese East Afreica. Bulletin of the British Museum (Natural History).</article-title><source>Entomology</source><volume>7</volume>: <fpage>347</fpage>–<lpage>368</lpage>.</mixed-citation></ref><ref id="B18"><mixed-citation xmlns:xlink="http://www.w3.org/1999/xlink" xlink:type="simple"><person-group><name name-style="western"><surname>Fischer</surname><given-names>FCJ</given-names></name></person-group> (<year>1961</year>) Trichopterorum Catalogus, Vol. II <tp:taxon-name><tp:taxon-name-part taxon-name-part-type="family">Philopotamidae</tp:taxon-name-part></tp:taxon-name>, <tp:taxon-name><tp:taxon-name-part taxon-name-part-type="family">Hydroptilidae</tp:taxon-name-part></tp:taxon-name>, <tp:taxon-name><tp:taxon-name-part taxon-name-part-type="family">Stenopsychidae</tp:taxon-name-part></tp:taxon-name>. Nederlandische Entomologische Vereeniging, Amsterdam.</mixed-citation></ref><ref id="B23"><mixed-citation xmlns:xlink="http://www.w3.org/1999/xlink" xlink:type="simple"><person-group><name name-style="western"><surname>Gibon</surname><given-names>F-M</given-names></name></person-group> (<year>1985</year>) <article-title>Recherches sur les Trichoptères d’Afrique Occidentale. 3. <tp:taxon-name><tp:taxon-name-part taxon-name-part-type="family">Philopotamidae</tp:taxon-name-part></tp:taxon-name> de Cote d’Ivoire.</article-title><source>Revue d’Hydrobiologie Tropicale</source><volume>18</volume>(<issue>1</issue>): <fpage>23</fpage>–<lpage>30</lpage>.</mixed-citation></ref><ref id="B24"><mixed-citation xmlns:xlink="http://www.w3.org/1999/xlink" xlink:type="simple"><person-group><name name-style="western"><surname>Gibon</surname><given-names>F-M</given-names></name></person-group> (<year>2015</year>) <article-title>The <italic><tp:taxon-name><tp:taxon-name-part taxon-name-part-type="genus">Chimarra</tp:taxon-name-part><tp:taxon-name-part taxon-name-part-type="species">minima</tp:taxon-name-part></tp:taxon-name></italic> group in West Africa and Madagascar (<tp:taxon-name><tp:taxon-name-part taxon-name-part-type="order">Trichoptera</tp:taxon-name-part></tp:taxon-name>, <tp:taxon-name><tp:taxon-name-part taxon-name-part-type="family">Philopotamidae</tp:taxon-name-part></tp:taxon-name>).</article-title><source>Zoosystema</source><volume>37</volume>(<issue>2</issue>): <fpage>333</fpage>–<lpage>350</lpage>. <ext-link xlink:type="simple" ext-link-type="doi" xlink:href="10.5252/z2015n2a3">https://doi.org/10.5252/z2015n2a3</ext-link></mixed-citation></ref></ref-list></tp:taxon-treatment>
