# Supplementary material for: ﻿New species of the genus Chimarra Stephens from Africa (Trichoptera, Philopotamidae) and characterization of the African groups and subgroups of the genus
Source: Zookeys. 2022 Jul 11;1111:43–198. doi: 10.3897/zookeys.1111.77586 (PMC9848911; doi:10.3897/zookeys.1111.77586)
Supplement: XML Treatment for Chimarra dulensis [file zookeys.1111.77586-treatment27.xml]

<!DOCTYPE tp:taxon-treatment
  PUBLIC "-//TaxonX//DTD Taxonomic Treatment Publishing DTD v0 20100105//EN" "tax-treatment-NSO.dtd">
<tp:taxon-treatment xmlns:tp="http://www.plazi.org/taxpub"><tp:treatment-meta><kwd-group><label>Taxon classification</label><kwd>
                  <named-content content-type="kingdom">Animalia</named-content>
                </kwd><kwd>
                  <named-content content-type="order">Trichoptera</named-content>
                </kwd><kwd>
                  <named-content content-type="family">Philopotamidae</named-content>
                </kwd></kwd-group><mixed-citation publication-type="journal"><person-group><name><surname>Blahnik</surname><given-names>Roger</given-names></name><name><surname>Andersen</surname><given-names>Trond</given-names></name></person-group><article-title>﻿New species of the genus <italic><tp:taxon-name><tp:taxon-name-part taxon-name-part-type="genus" reg="Chimarra">Chimarra</tp:taxon-name-part></tp:taxon-name></italic> Stephens from Africa (<tp:taxon-name><tp:taxon-name-part taxon-name-part-type="order">Trichoptera</tp:taxon-name-part></tp:taxon-name>, <tp:taxon-name><tp:taxon-name-part taxon-name-part-type="family">Philopotamidae</tp:taxon-name-part></tp:taxon-name>) and characterization of the African groups and subgroups of the genus</article-title><source>Zookeys</source><day>11</day><month>07</month><year>2022</year><volume>1111</volume><fpage>43</fpage><lpage>198</lpage><pub-id pub-id-type="doi">10.3897/zookeys.1111.77586</pub-id></mixed-citation></tp:treatment-meta><tp:nomenclature><label>﻿</label><tp:taxon-name>
                <object-id xmlns:xlink="http://www.w3.org/1999/xlink" content-type="arpha" xlink:type="simple">BA742F46-ACC4-5E7A-80B2-C96A94925F2A</object-id>
                <tp:taxon-name-part taxon-name-part-type="genus" reg="Chimarra">Chimarra</tp:taxon-name-part>
                <tp:taxon-name-part taxon-name-part-type="species" reg="dulensis">dulensis</tp:taxon-name-part>
                <object-id xmlns:xlink="http://www.w3.org/1999/xlink" content-type="zoobank" xlink:type="simple">http://zoobank.org/EA7C917B-FEA2-41AC-A301-7AD5CF8E925C</object-id>
              </tp:taxon-name><tp:taxon-status xmlns:xlink="http://www.w3.org/1999/xlink" xlink:type="simple">sp. nov.</tp:taxon-status><xref ref-type="fig" rid="F31">Fig. 32A–D</xref></tp:nomenclature><tp:treatment-sec sec-type="type material" id="SECID0E3DGK"><title>Type material.</title><p><bold><italic>Holotype</italic>.</bold> Tanzania – <bold>Tanga Reg.</bold> ● ♂ (in alcohol); West Usambara Mts, Dule; <named-content xmlns:xlink="http://www.w3.org/1999/xlink" content-type="dwc:verbatimCoordinates" xlink:type="simple"><named-content content-type="geo-json" specific-use="{&#34;type&#34;:&#34;Point&#34;,&#34;coordinates&#34;:[38.433333,-4.850000]}" id="NCID0EMEGK" xlink:type="simple">4°51'S, 38°26'E</named-content></named-content>; 26 Nov. 1990; T Andersen leg.; sweep net; <named-content xmlns:xlink="http://www.w3.org/1999/xlink" content-type="dwc:institutional_code" xlink:title="University of Minnesota" xlink:href="http://grbio.org/institution/university-minnesota" xlink:type="simple">UMSP</named-content> 000550033.</p></tp:treatment-sec><tp:treatment-sec sec-type="diagnosis" id="SECID0EVEGK"><title>Diagnosis.</title><p><italic><tp:taxon-name><tp:taxon-name-part taxon-name-part-type="genus" reg="Chimarra">Chimarra</tp:taxon-name-part><tp:taxon-name-part taxon-name-part-type="species" reg="dulensis">dulensis</tp:taxon-name-part></tp:taxon-name></italic> most closely resembles <italic><tp:taxon-name><tp:taxon-name-part taxon-name-part-type="genus" reg="Chimarra">C.</tp:taxon-name-part><tp:taxon-name-part taxon-name-part-type="species" reg="tangaensis">tangaensis</tp:taxon-name-part></tp:taxon-name></italic> sp. nov., particularly in the overall shape of segment IX and shape of the inferior appendages, which are relatively short, with an acute dorsal apex. Both species also have an elongate, tube-shaped phallobase, with a projecting ventral apex and an endotheca with two elongate, symmetrical spines. The two species, however, are easily differentiated by the form of the lateral lobes of tergum X, which in <italic><tp:taxon-name><tp:taxon-name-part taxon-name-part-type="genus" reg="Chimarra">C.</tp:taxon-name-part><tp:taxon-name-part taxon-name-part-type="species" reg="tangaensis">tangaensis</tp:taxon-name-part></tp:taxon-name></italic> each have a dorsal spine-like projection, but in <italic><tp:taxon-name><tp:taxon-name-part taxon-name-part-type="genus" reg="Chimarra">C.</tp:taxon-name-part><tp:taxon-name-part taxon-name-part-type="species" reg="dulensis">dulensis</tp:taxon-name-part></tp:taxon-name></italic> are simpler in form, elongate, with a more or less rounded, decurrent apex.</p><fig id="F31" position="float" orientation="portrait"><object-id xmlns:xlink="http://www.w3.org/1999/xlink" content-type="doi" xlink:type="simple">10.3897/zookeys.1111.77586.figure32</object-id><object-id xmlns:xlink="http://www.w3.org/1999/xlink" content-type="arpha" xlink:type="simple">F9F80E2A-A5F1-5632-ABD4-AEE2B9465D51</object-id><label>Figure 32.</label><caption><p><italic><tp:taxon-name><tp:taxon-name-part taxon-name-part-type="genus" reg="Chimarra">Chimarra</tp:taxon-name-part><tp:taxon-name-part taxon-name-part-type="species" reg="dulensis">dulensis</tp:taxon-name-part></tp:taxon-name></italic> sp. nov., ♂ genitalia <bold>A</bold> lateral <bold>B</bold> dorsal, segments IX and X <bold>C</bold> inferior appendage, ventral <bold>D</bold> phallus, lateral.</p></caption><graphic xmlns:xlink="http://www.w3.org/1999/xlink" xlink:href="zookeys-1111-043_article-77586__-g031.jpg" position="float" orientation="portrait" xlink:type="simple" id="oo_711498.jpg"><uri content-type="original_file" xlink:type="simple">https://binary.pensoft.net/fig/711498</uri></graphic></fig></tp:treatment-sec><tp:treatment-sec sec-type="description" id="SECID0EHHGK"><title>Description.</title><p><bold><italic>Adult.</italic></bold> Overall color (in alcohol) medium brown. Head elongate (postocular parietal sclerite nearly equal to diameter of eye). Palps relatively elongate, maxillary palp with 1<sup>st</sup> segment very short (slightly longer than wide), 2<sup>nd</sup> segment short (~ 2× 1<sup>st</sup>), apex with small cluster of stiff setae, 3<sup>rd</sup> segment elongate, almost 2× length of 2<sup>nd</sup>, 4<sup>th</sup> segment short (subequal to 2<sup>nd</sup>), 5<sup>th</sup> segment elongate (slightly longer than 3<sup>rd</sup>). Forewing length: male, 6.0 mm. Fore- and hind wing with forks I, II, III, and V present. Forewing with R<sub>1</sub> slightly sinuous, stem of Rs with inflection at past midlength (with distinct node at inflection, almost appearing as crossvein), basal fork of discoidal cell somewhat enlarged, fork asymmetric, discoidal cell short, length ~ 1 1/2× width, forks I and II elongate, slightly subsessile, <italic>r</italic> crossvein diagonal, intersecting discoidal cell before fork I; <italic>s</italic>, <italic>r-m</italic>, and <italic>m</italic> crossveins co-linear, <italic>s</italic> pigmented (like wing), <italic>r-m</italic> and <italic>m</italic> crossveins hyaline, but distinct, 2A with crossvein (apparently forked apically to 1A and 3A). Hind wing with R<sub>1</sub> fused to subcosta basally, both veins intersecting wing margin, fork I sessile, fork II subsessile. Forelegs with apical tibial spur distinct; male with foretarsi unmodified, claws small and symmetrical.</p><p><bold><italic>Male genitalia.</italic></bold> Segment VIII with sternum short, without ventromesal projection, tergum hardly longer. Segment IX, in lateral view, with anteroventral margin greatly, angularly, produced, anterodorsal margin with prominent apodeme, margin between strongly concave; dorsomesal margin of segment strongly concave, very short, but continuously sclerotized; segment, in lateral view, very short dorsally, posterior margin obliquely and almost linearly widened to inferior appendage, ventral margin rounded, ventral process emerging well below inferior appendages, very elongate, digitate, with apex rounded in lateral view, apex with short spines or setae; anteroventral margin of segment, in dorsal or ventral views, very strongly concave. Lateral lobes of tergum X relatively elongate, simple in structure, apices rounded and distinctly ventrally curved; each lobe with short rounded basodorsal projection with two small sensilla; mesal lobe of tergum X very short, membranous, hardly projecting beyond basal sensilla-bearing projections. Preanal appendages short and knob-like, weakly constricted basally. Inferior appendage relatively short, rounded basally, with only weak basal inflection, apex narrowed, subacute, strongly posteriorly projecting; in ventral view, with pair of sclerotized cusps on mesal margin. Phallic apparatus with phallobase elongate, tubular, with usual basodorsal expansion, apicoventral margin acute, distinctly projecting and somewhat downturned; endotheca membranous and apparently elongate, with two moderately elongate, slender, symmetrically positioned spines, membrane not noticeably textured; phallotremal sclerite complex composed of a moderate length rod-and-ring structure, without obvious apical sclerites.</p></tp:treatment-sec><tp:treatment-sec sec-type="etymology" id="SECID0E4IGK"><title>Etymology.</title><p><italic><tp:taxon-name><tp:taxon-name-part taxon-name-part-type="genus" reg="Chimarra">Chimarra</tp:taxon-name-part><tp:taxon-name-part taxon-name-part-type="species" reg="dulensis">dulensis</tp:taxon-name-part></tp:taxon-name></italic>, name used as an adjective, meaning “from Dule,” for the name of the town near which the type species was collected.</p></tp:treatment-sec></tp:taxon-treatment>
