# Supplementary material for: ﻿New species of the genus Chimarra Stephens from Africa (Trichoptera, Philopotamidae) and characterization of the African groups and subgroups of the genus
Source: Zookeys. 2022 Jul 11;1111:43–198. doi: 10.3897/zookeys.1111.77586 (PMC9848911; doi:10.3897/zookeys.1111.77586)
Supplement: XML Treatment for Chimarra kibiensis [file zookeys.1111.77586-treatment28.xml]

<!DOCTYPE tp:taxon-treatment
  PUBLIC "-//TaxonX//DTD Taxonomic Treatment Publishing DTD v0 20100105//EN" "tax-treatment-NSO.dtd">
<tp:taxon-treatment xmlns:tp="http://www.plazi.org/taxpub"><tp:treatment-meta><kwd-group><label>Taxon classification</label><kwd>
                  <named-content content-type="kingdom">Animalia</named-content>
                </kwd><kwd>
                  <named-content content-type="order">Trichoptera</named-content>
                </kwd><kwd>
                  <named-content content-type="family">Philopotamidae</named-content>
                </kwd></kwd-group><mixed-citation publication-type="journal"><person-group><name><surname>Blahnik</surname><given-names>Roger</given-names></name><name><surname>Andersen</surname><given-names>Trond</given-names></name></person-group><article-title>﻿New species of the genus <italic><tp:taxon-name><tp:taxon-name-part taxon-name-part-type="genus" reg="Chimarra">Chimarra</tp:taxon-name-part></tp:taxon-name></italic> Stephens from Africa (<tp:taxon-name><tp:taxon-name-part taxon-name-part-type="order">Trichoptera</tp:taxon-name-part></tp:taxon-name>, <tp:taxon-name><tp:taxon-name-part taxon-name-part-type="family">Philopotamidae</tp:taxon-name-part></tp:taxon-name>) and characterization of the African groups and subgroups of the genus</article-title><source>Zookeys</source><day>11</day><month>07</month><year>2022</year><volume>1111</volume><fpage>43</fpage><lpage>198</lpage><pub-id pub-id-type="doi">10.3897/zookeys.1111.77586</pub-id></mixed-citation></tp:treatment-meta><tp:nomenclature><label>﻿</label><tp:taxon-name>
                <object-id xmlns:xlink="http://www.w3.org/1999/xlink" content-type="arpha" xlink:type="simple">2994DCD6-9104-54AF-9994-62BC5F5B29AC</object-id>
                <tp:taxon-name-part taxon-name-part-type="genus" reg="Chimarra">Chimarra</tp:taxon-name-part>
                <tp:taxon-name-part taxon-name-part-type="species" reg="kibiensis">kibiensis</tp:taxon-name-part>
                <object-id xmlns:xlink="http://www.w3.org/1999/xlink" content-type="zoobank" xlink:type="simple">http://zoobank.org/F5993752-AC25-4017-AA14-7290CC5E8EF8</object-id>
              </tp:taxon-name><tp:taxon-status xmlns:xlink="http://www.w3.org/1999/xlink" xlink:type="simple">sp. nov.</tp:taxon-status><xref ref-type="fig" rid="F32">Fig. 33A–G</xref></tp:nomenclature><tp:treatment-sec sec-type="type material" id="SECID0E2KGK"><title>Type material.</title><p><bold><italic>Holotype</italic>.</bold> Ghana – <bold>Eastern Reg.</bold> ● ♂ (in alcohol); Kibi, Subri stream; <named-content xmlns:xlink="http://www.w3.org/1999/xlink" content-type="dwc:verbatimCoordinates" xlink:type="simple"><named-content content-type="geo-json" specific-use="{&#34;type&#34;:&#34;Point&#34;,&#34;coordinates&#34;:[-0.550000,6.166667]}" id="NCID0ELLGK" xlink:type="simple">6°10'N, 0°33'W</named-content></named-content>; 5 Nov. 1993; J Kjærandsen leg.; light trap; <named-content xmlns:xlink="http://www.w3.org/1999/xlink" content-type="dwc:institutional_code" xlink:title="University of Minnesota" xlink:href="http://grbio.org/institution/university-minnesota" xlink:type="simple">UMSP</named-content> 000550030.</p></tp:treatment-sec><tp:treatment-sec sec-type="material" id="SECID0EULGK"><title>Additional material.</title><p>Ghana – <bold>Eastern Reg.</bold> ● 1♀; Kibi, Subri stream; <named-content xmlns:xlink="http://www.w3.org/1999/xlink" content-type="dwc:verbatimCoordinates" xlink:type="simple"><named-content content-type="geo-json" specific-use="{&#34;type&#34;:&#34;Point&#34;,&#34;coordinates&#34;:[-0.550000,6.166667]}" id="NCID0E6LGK" xlink:type="simple">6°10'N, 0°33'W</named-content></named-content>; 5 Nov. 1993; J Kjærandsen leg.; light trap; <named-content xmlns:xlink="http://www.w3.org/1999/xlink" content-type="dwc:institutional_code" xlink:title="University of Minnesota" xlink:href="http://grbio.org/institution/university-minnesota" xlink:type="simple">UMSP</named-content>.</p></tp:treatment-sec><tp:treatment-sec sec-type="diagnosis" id="SECID0EIMGK"><title>Diagnosis.</title><p><italic><tp:taxon-name><tp:taxon-name-part taxon-name-part-type="genus" reg="Chimarra">Chimarra</tp:taxon-name-part><tp:taxon-name-part taxon-name-part-type="species" reg="kibiensis">kibiensis</tp:taxon-name-part></tp:taxon-name></italic> is very similar to <italic><tp:taxon-name><tp:taxon-name-part taxon-name-part-type="genus" reg="Chimarra">C.</tp:taxon-name-part><tp:taxon-name-part taxon-name-part-type="species" reg="minacis">minacis</tp:taxon-name-part></tp:taxon-name></italic> sp. nov., as discussed in the diagnosis for that species, but the dorsal spine-like lobes of tergum X are shorter, and the ventral lobes of the tergum are longer, with the apices longer, more strongly ventrally curved, and also more sclerotized. Additionally, the inferior appendage in <italic><tp:taxon-name><tp:taxon-name-part taxon-name-part-type="genus" reg="Chimarra">C.</tp:taxon-name-part><tp:taxon-name-part taxon-name-part-type="species" reg="kibiensis">kibiensis</tp:taxon-name-part></tp:taxon-name></italic>, in lateral view, has an evident tooth on its posterior margin, whereas <italic><tp:taxon-name><tp:taxon-name-part taxon-name-part-type="genus" reg="Chimarra">C.</tp:taxon-name-part><tp:taxon-name-part taxon-name-part-type="species" reg="minacis">minacis</tp:taxon-name-part></tp:taxon-name></italic> has a pair of small mesal teeth or cusps; these are only readily evident in caudal view.</p><fig id="F32" position="float" orientation="portrait"><object-id xmlns:xlink="http://www.w3.org/1999/xlink" content-type="doi" xlink:type="simple">10.3897/zookeys.1111.77586.figure33</object-id><object-id xmlns:xlink="http://www.w3.org/1999/xlink" content-type="arpha" xlink:type="simple">28428EF1-52BB-5D50-9E2B-06F31FE6D010</object-id><label>Figure 33.</label><caption><p><italic><tp:taxon-name><tp:taxon-name-part taxon-name-part-type="genus" reg="Chimarra">Chimarra</tp:taxon-name-part><tp:taxon-name-part taxon-name-part-type="species" reg="kibiensis">kibiensis</tp:taxon-name-part></tp:taxon-name></italic> sp. nov., ♂ genitalia <bold>A</bold> lateral <bold>B</bold> dorsal, segments IX and X <bold>C</bold> inferior appendage, ventral <bold>D</bold> inferior appendage, caudal <bold>E</bold> phallus, lateral <bold>F</bold> phallus, dorsal <bold>G</bold> ventral lobes of tergum X, caudal.</p></caption><graphic xmlns:xlink="http://www.w3.org/1999/xlink" xlink:href="zookeys-1111-043_article-77586__-g032.jpg" position="float" orientation="portrait" xlink:type="simple" id="oo_711499.jpg"><uri content-type="original_file" xlink:type="simple">https://binary.pensoft.net/fig/711499</uri></graphic></fig></tp:treatment-sec><tp:treatment-sec sec-type="description" id="SECID0EAPGK"><title>Description.</title><p><bold><italic>Adult.</italic></bold> Overall color (in alcohol) nearly uniformly yellowish brown, spurs slightly darker. Head moderate in length (postocular parietal sclerite slightly &gt; 1/2 diameter of eye). Palps moderately elongate; maxillary palp with 1<sup>st</sup> segment very short (approximately as long as wide), 2<sup>nd</sup> segment relatively short (&lt; 3× 1<sup>st</sup>), apex with small cluster of stiff setae, 3<sup>rd</sup> segment elongate, almost 2× length of 2<sup>nd</sup>, 4<sup>th</sup> segment very short (shorter than 2<sup>nd</sup>), 5<sup>th</sup> segment subequal to 3<sup>rd</sup>. Forewing length: male, 5.5 mm. Fore- and hind wing with forks I, II, III, and V present. Forewing with R<sub>1</sub> sinuous, stem of Rs inflected at past midlength (with small node at inflection), basal fork of discoidal cell somewhat enlarged, fork slightly asymmetric, length of cell ~ 2× width, forks I and II subsessile, <italic>r</italic> crossvein diagonal, intersecting discoidal cell at approximately midlength, <italic>s</italic> and <italic>r-m</italic>, crossveins linear, <italic>m</italic> crossvein more proximal, <italic>s</italic> pigmented (like wing), <italic>r-m</italic> and <italic>m</italic> crossveins hyaline, 2A with crossvein (apparently forked apically to 1A and 3A). Hind wing with R<sub>1</sub> narrowly parallel to subcosta, forks I and II subsessile. Forelegs with apical tibial spur distinct; male with foretarsi unmodified, claws small and symmetrical.</p><p><bold><italic>Male genitalia.</italic></bold> Segment VIII short, tergum not wider, sternum without ventromesal projection. Segment IX, in lateral view, with anteroventral margin distinctly produced, anterodorsal margin with broadly rounded apodeme, margin between strongly concave; dorsomesal margin of segment very short, but continuously sclerotized; posterior margin strongly produced in ventral half, strongly narrowed dorsally above inferior appendages, segment very short dorsally; ventral process emerging from ventral margin, very elongate, digitate, with apex rounded in lateral view, apex with short spines or setae; anteroventral margin of segment, in dorsal or ventral views, concave. Lateral lobes of tergum X each divided laterally into dorsal and ventral lobes, dorsal lobes strongly upturned and spine-like, recurved and very strongly sclerotized, especially compared to base, almost appearing as separate structures; ventral lobes very elongate and strongly sclerotized, with apices strongly, angularly downturned, apices of lobes rounded. Preanal appendages short and knob-like, constricted basally. Inferior appendage with pronounced basal inflection, dorsally with moderately elongate, tapering dorsal projection, apex subacute; posteromesal margin with prominent sclerotized cusp, readily visible in lateral view. Phallic apparatus with phallobase moderately elongate, with usual basodorsal expansion, apical half strongly flared and vase-like, apicoventrally with short rounded, sclerotized projection; endotheca with two moderately elongate, slender, symmetrically positioned spines, phallotremal sclerite complex composed of short rod and ring structure, with small apical sclerite.</p></tp:treatment-sec><tp:treatment-sec sec-type="etymology" id="SECID0EWQGK"><title>Etymology.</title><p><italic><tp:taxon-name><tp:taxon-name-part taxon-name-part-type="genus" reg="Chimarra">Chimarra</tp:taxon-name-part><tp:taxon-name-part taxon-name-part-type="species" reg="kibiensis">kibiensis</tp:taxon-name-part></tp:taxon-name></italic>, name used as an adjective (from Kibi), for the name of the town near where the type specimen was collected.</p></tp:treatment-sec></tp:taxon-treatment>
