# Supplementary material for: ﻿New species of the genus Chimarra Stephens from Africa (Trichoptera, Philopotamidae) and characterization of the African groups and subgroups of the genus
Source: Zookeys. 2022 Jul 11;1111:43–198. doi: 10.3897/zookeys.1111.77586 (PMC9848911; doi:10.3897/zookeys.1111.77586)
Supplement: XML Treatment for Chimarra minacis [file zookeys.1111.77586-treatment29.xml]

<!DOCTYPE tp:taxon-treatment
  PUBLIC "-//TaxonX//DTD Taxonomic Treatment Publishing DTD v0 20100105//EN" "tax-treatment-NSO.dtd">
<tp:taxon-treatment xmlns:tp="http://www.plazi.org/taxpub"><tp:treatment-meta><kwd-group><label>Taxon classification</label><kwd>
                  <named-content content-type="kingdom">Animalia</named-content>
                </kwd><kwd>
                  <named-content content-type="order">Trichoptera</named-content>
                </kwd><kwd>
                  <named-content content-type="family">Philopotamidae</named-content>
                </kwd></kwd-group><mixed-citation publication-type="journal"><person-group><name><surname>Blahnik</surname><given-names>Roger</given-names></name><name><surname>Andersen</surname><given-names>Trond</given-names></name></person-group><article-title>﻿New species of the genus <italic><tp:taxon-name><tp:taxon-name-part taxon-name-part-type="genus" reg="Chimarra">Chimarra</tp:taxon-name-part></tp:taxon-name></italic> Stephens from Africa (<tp:taxon-name><tp:taxon-name-part taxon-name-part-type="order">Trichoptera</tp:taxon-name-part></tp:taxon-name>, <tp:taxon-name><tp:taxon-name-part taxon-name-part-type="family">Philopotamidae</tp:taxon-name-part></tp:taxon-name>) and characterization of the African groups and subgroups of the genus</article-title><source>Zookeys</source><day>11</day><month>07</month><year>2022</year><volume>1111</volume><fpage>43</fpage><lpage>198</lpage><pub-id pub-id-type="doi">10.3897/zookeys.1111.77586</pub-id></mixed-citation></tp:treatment-meta><tp:nomenclature><label>﻿</label><tp:taxon-name>
                <object-id xmlns:xlink="http://www.w3.org/1999/xlink" content-type="arpha" xlink:type="simple">E014094C-761A-5D64-B248-73E1D78E9C28</object-id>
                <tp:taxon-name-part taxon-name-part-type="genus" reg="Chimarra">Chimarra</tp:taxon-name-part>
                <tp:taxon-name-part taxon-name-part-type="species" reg="minacis">minacis</tp:taxon-name-part>
                <object-id xmlns:xlink="http://www.w3.org/1999/xlink" content-type="zoobank" xlink:type="simple">http://zoobank.org/97E7A881-0991-47B9-840B-A7C27283BC77</object-id>
              </tp:taxon-name><tp:taxon-status xmlns:xlink="http://www.w3.org/1999/xlink" xlink:type="simple">sp. nov.</tp:taxon-status><xref ref-type="fig" rid="F33">Fig. 34A–E</xref></tp:nomenclature><tp:treatment-sec sec-type="type material" id="SECID0EUSGK"><title>Type material.</title><p><bold><italic>Holotype</italic>.</bold> Ghana – <bold>Volta Reg.</bold> ● ♂ (in alcohol); Wli, Agumatsa waterfall, station # 3; <named-content xmlns:xlink="http://www.w3.org/1999/xlink" content-type="dwc:verbatimCoordinates" xlink:type="simple"><named-content content-type="geo-json" specific-use="{&#34;type&#34;:&#34;Point&#34;,&#34;coordinates&#34;:[0.591944,7.124722]}" id="NCID0EETGK" xlink:type="simple">7°07'29"N, 0°35'31"E</named-content></named-content>; 10 Mar. 1993; JS Amakye &amp; J Kjærandsen leg.; light trap; <named-content xmlns:xlink="http://www.w3.org/1999/xlink" content-type="dwc:institutional_code" xlink:title="University of Minnesota" xlink:href="http://grbio.org/institution/university-minnesota" xlink:type="simple">UMSP</named-content> 000550079. <bold><italic>Paratypes</italic>.</bold> Ghana – <bold>Volta Reg.</bold> ● 1♂ (lacking abdomen); same data as for holotype except station # 2<sup>B</sup>; 5–8 Mar. 1993; Malaise trap; <named-content xmlns:xlink="http://www.w3.org/1999/xlink" content-type="dwc:institutional_code" xlink:title="University of Minnesota" xlink:href="http://grbio.org/institution/university-minnesota" xlink:type="simple">UMSP</named-content> ● 3♂♂; same data as for holotype except 17 Nov. 1993; J Kjærandsen leg.; <named-content xmlns:xlink="http://www.w3.org/1999/xlink" content-type="dwc:institutional_code" xlink:title="Department of Natural History, University Museum of Bergen" xlink:href="http://grbio.org/institution/museum-zoology-university-bergen-invertebrate-collection" xlink:type="simple">ZMBN</named-content> ● 2♂♂; same data as for holotype except station # 6; 20 Nov. 1993; J Kjærandsen leg.; <named-content xmlns:xlink="http://www.w3.org/1999/xlink" content-type="dwc:institutional_code" xlink:title="Department of Natural History, University Museum of Bergen" xlink:href="http://grbio.org/institution/museum-zoology-university-bergen-invertebrate-collection" xlink:type="simple">ZMBN</named-content>.</p><fig id="F33" position="float" orientation="portrait"><object-id xmlns:xlink="http://www.w3.org/1999/xlink" content-type="doi" xlink:type="simple">10.3897/zookeys.1111.77586.figure34</object-id><object-id xmlns:xlink="http://www.w3.org/1999/xlink" content-type="arpha" xlink:type="simple">EDD45D32-32D6-5555-82A7-5753EAF26562</object-id><label>Figure 34.</label><caption><p><italic><tp:taxon-name><tp:taxon-name-part taxon-name-part-type="genus" reg="Chimarra">Chimarra</tp:taxon-name-part><tp:taxon-name-part taxon-name-part-type="species" reg="minacis">minacis</tp:taxon-name-part></tp:taxon-name></italic> sp. nov., ♂ genitalia <bold>A</bold> lateral <bold>B</bold> dorsal, segments IX and X <bold>C</bold> caudal <bold>D</bold> inferior appendage, dorsal <bold>E</bold> phallus, lateral, with dorsal detail of phallotremal sclerite complex.</p></caption><graphic xmlns:xlink="http://www.w3.org/1999/xlink" xlink:href="zookeys-1111-043_article-77586__-g033.jpg" position="float" orientation="portrait" xlink:type="simple" id="oo_711500.jpg"><uri content-type="original_file" xlink:type="simple">https://binary.pensoft.net/fig/711500</uri></graphic></fig></tp:treatment-sec><tp:treatment-sec sec-type="diagnosis" id="SECID0EDVGK"><title>Diagnosis.</title><p><italic><tp:taxon-name><tp:taxon-name-part taxon-name-part-type="genus" reg="Chimarra">Chimarra</tp:taxon-name-part><tp:taxon-name-part taxon-name-part-type="species" reg="minacis">minacis</tp:taxon-name-part></tp:taxon-name></italic> is very closely related to <italic><tp:taxon-name><tp:taxon-name-part taxon-name-part-type="genus" reg="Chimarra">C.</tp:taxon-name-part><tp:taxon-name-part taxon-name-part-type="species" reg="kibiensis">kibiensis</tp:taxon-name-part></tp:taxon-name></italic> sp. nov. The differences between the two are relatively minor, but distinctive. The decision to recognize them as different species is admittedly subjective. Although it is conceivable that they may eventually be shown to be forms of a single species, the use of names in the meantime is meant to draw attention to the distinctiveness of the forms. Both species are readily recognized by the strongly upturned dorsal spine-like lobes of tergum X, with the elongate and apically downturned ventral lobes of the same tergum. <italic><tp:taxon-name><tp:taxon-name-part taxon-name-part-type="genus" reg="Chimarra">Chimarra</tp:taxon-name-part><tp:taxon-name-part taxon-name-part-type="species" reg="cornuta">cornuta</tp:taxon-name-part></tp:taxon-name></italic> Jacquemart &amp; Statzner also has spine-like lobes of tergum X, but in this species the lobes are not as upright, and the posterior margin of segment IX is not as produced in its ventral part as either of the two species discussed here. The primary difference of <italic><tp:taxon-name><tp:taxon-name-part taxon-name-part-type="genus" reg="Chimarra">C.</tp:taxon-name-part><tp:taxon-name-part taxon-name-part-type="species" reg="minacis">minacis</tp:taxon-name-part></tp:taxon-name></italic> from <italic><tp:taxon-name><tp:taxon-name-part taxon-name-part-type="genus" reg="Chimarra">C.</tp:taxon-name-part><tp:taxon-name-part taxon-name-part-type="species" reg="kibiensis">kibiensis</tp:taxon-name-part></tp:taxon-name></italic> is that the apices of the ventral lobes of tergum X are much more strongly developed and sclerotized in <italic><tp:taxon-name><tp:taxon-name-part taxon-name-part-type="genus" reg="Chimarra">C.</tp:taxon-name-part><tp:taxon-name-part taxon-name-part-type="species" reg="kibiensis">kibiensis</tp:taxon-name-part></tp:taxon-name></italic>, even resulting in some asymmetry of the lobes. Also, the sclerotized cusp or projection on the apical margin of the inferior appendage in <italic><tp:taxon-name><tp:taxon-name-part taxon-name-part-type="genus" reg="Chimarra">C.</tp:taxon-name-part><tp:taxon-name-part taxon-name-part-type="species" reg="minacis">minacis</tp:taxon-name-part></tp:taxon-name></italic> is not as strongly developed; notably it is not projecting or readily visible in lateral view; there is also a second small cusp found in <italic><tp:taxon-name><tp:taxon-name-part taxon-name-part-type="genus" reg="Chimarra">C.</tp:taxon-name-part><tp:taxon-name-part taxon-name-part-type="species" reg="minacis">minacis</tp:taxon-name-part></tp:taxon-name></italic>, not present in <italic><tp:taxon-name><tp:taxon-name-part taxon-name-part-type="genus" reg="Chimarra">C.</tp:taxon-name-part><tp:taxon-name-part taxon-name-part-type="species" reg="kibiensis">kibiensis</tp:taxon-name-part></tp:taxon-name></italic>.</p></tp:treatment-sec><tp:treatment-sec sec-type="description" id="SECID0EMYGK"><title>Description.</title><p><bold><italic>Adult.</italic></bold> Overall color (in alcohol) nearly uniformly yellowish brown, spurs slightly darker. Head moderate in length (postocular parietal sclerite slightly &gt; 1/2 diameter of eye). Palps moderately elongate; maxillary palp with 1<sup>st</sup> segment very short (approximately as long as wide), 2<sup>nd</sup> segment relatively short (&lt; 3× 1<sup>st</sup>), apex with small cluster of stiff setae, 3<sup>rd</sup> segment elongate, almost 2× length of 2<sup>nd</sup>, 4<sup>th</sup> segment very short (shorter than 2<sup>nd</sup>), 5<sup>th</sup> segment subequal to 3<sup>rd</sup>. Forewing length: male, 4.7–5.5 mm. Fore- and hind wing with forks I, II, III, and V present. Forewing with R<sub>1</sub> sinuous, stem of Rs inflected at past midlength (with small node at inflection), basal fork of discoidal cell distinctly enlarged, fork slightly asymmetric, length of cell ~ 2× width, forks I and II subsessile, <italic>r</italic> crossvein diagonal, intersecting discoidal cell at approximately midlength, <italic>s</italic> and <italic>r-m</italic>, crossveins linear, <italic>m</italic> crossvein more proximal, <italic>s</italic> pigmented (like wing), <italic>r-m</italic> and <italic>m</italic> crossveins hyaline, 2A with crossvein (apparently forked apically to 1A and 3A). Hind wing with R<sub>1</sub> narrowly parallel to subcosta, forks I and II subsessile. Forelegs with apical tibial spur distinct; male with foretarsi unmodified, claws small and symmetrical.</p><p><bold><italic>Male genitalia.</italic></bold> Segment VIII short, tergum not longer, sternum without ventromesal projection. Segment IX, in lateral view, with anteroventral margin greatly produced, anterodorsal margin with distinct and broadly rounded apodeme, margin between strongly concave; dorsomesal margin of segment very short, but continuously sclerotized; posterior margin strongly and truncately produced in ventral half, strongly narrowed dorsally above inferior appendages, segment very short dorsally; ventral process emerging from ventral margin, very elongate, digitate, with apex rounded in lateral view, apex with short spines or setae; anteroventral margin of segment, in dorsal or ventral views, very strongly concave. Lateral lobes of tergum X each divided laterally into dorsal and ventral lobes, dorsal lobes strongly upturned and spine-like, very strongly sclerotized, especially compared to base, almost appearing as separate structures; ventral lobes relatively elongate, with apices strongly, angularly downturned, apices of lobes rounded. Preanal appendages short and knob-like, constricted basally. Inferior appendage with pronounced basal inflection, dorsally with moderately elongate, tapering dorsal projection, apex subacute; posteromesal margin with a pair of small, sclerotized cusps, not or scarcely visible in lateral view. Phallic apparatus with phallobase moderately elongate, with usual basodorsal expansion, apical half strongly flared and vase-like, apicoventrally with short rounded, sclerotized projection; endotheca with two moderately elongate, slender, symmetrically positioned spines, membrane not noticeably textured, phallotremal sclerite complex composed of short rod and ring structure, with small apical sclerite.</p></tp:treatment-sec><tp:treatment-sec sec-type="etymology" id="SECID0EC1GK"><title>Etymology.</title><p><italic><tp:taxon-name><tp:taxon-name-part taxon-name-part-type="genus" reg="Chimarra">Chimarra</tp:taxon-name-part><tp:taxon-name-part taxon-name-part-type="species" reg="minacis">minacis</tp:taxon-name-part></tp:taxon-name></italic>, used as an adjective, from the Latin <italic>minax</italic>, meaning jutting out or threatening, for the upright spine-like processes on tergum X in this species.</p></tp:treatment-sec></tp:taxon-treatment>
