# Supplementary material for: ﻿New species of the genus Chimarra Stephens from Africa (Trichoptera, Philopotamidae) and characterization of the African groups and subgroups of the genus
Source: Zookeys. 2022 Jul 11;1111:43–198. doi: 10.3897/zookeys.1111.77586 (PMC9848911; doi:10.3897/zookeys.1111.77586)
Supplement: XML Treatment for Chimarra tangaensis [file zookeys.1111.77586-treatment30.xml]

<!DOCTYPE tp:taxon-treatment
  PUBLIC "-//TaxonX//DTD Taxonomic Treatment Publishing DTD v0 20100105//EN" "tax-treatment-NSO.dtd">
<tp:taxon-treatment xmlns:tp="http://www.plazi.org/taxpub"><tp:treatment-meta><kwd-group><label>Taxon classification</label><kwd>
                  <named-content content-type="kingdom">Animalia</named-content>
                </kwd><kwd>
                  <named-content content-type="order">Trichoptera</named-content>
                </kwd><kwd>
                  <named-content content-type="family">Philopotamidae</named-content>
                </kwd></kwd-group><mixed-citation publication-type="journal"><person-group><name><surname>Blahnik</surname><given-names>Roger</given-names></name><name><surname>Andersen</surname><given-names>Trond</given-names></name></person-group><article-title>﻿New species of the genus <italic><tp:taxon-name><tp:taxon-name-part taxon-name-part-type="genus" reg="Chimarra">Chimarra</tp:taxon-name-part></tp:taxon-name></italic> Stephens from Africa (<tp:taxon-name><tp:taxon-name-part taxon-name-part-type="order">Trichoptera</tp:taxon-name-part></tp:taxon-name>, <tp:taxon-name><tp:taxon-name-part taxon-name-part-type="family">Philopotamidae</tp:taxon-name-part></tp:taxon-name>) and characterization of the African groups and subgroups of the genus</article-title><source>Zookeys</source><day>11</day><month>07</month><year>2022</year><volume>1111</volume><fpage>43</fpage><lpage>198</lpage><pub-id pub-id-type="doi">10.3897/zookeys.1111.77586</pub-id></mixed-citation></tp:treatment-meta><tp:nomenclature><label>﻿</label><tp:taxon-name>
                <object-id xmlns:xlink="http://www.w3.org/1999/xlink" content-type="arpha" xlink:type="simple">1CDEC649-AAFB-5154-B8AB-817A90C66BCB</object-id>
                <tp:taxon-name-part taxon-name-part-type="genus" reg="Chimarra">Chimarra</tp:taxon-name-part>
                <tp:taxon-name-part taxon-name-part-type="species" reg="tangaensis">tangaensis</tp:taxon-name-part>
                <object-id xmlns:xlink="http://www.w3.org/1999/xlink" content-type="zoobank" xlink:type="simple">http://zoobank.org/C5D6476C-A2D5-4CA6-B8F4-D56548C5D090</object-id>
              </tp:taxon-name><tp:taxon-status xmlns:xlink="http://www.w3.org/1999/xlink" xlink:type="simple">sp. nov.</tp:taxon-status><xref ref-type="fig" rid="F34">Fig. 35A–E</xref></tp:nomenclature><tp:treatment-sec sec-type="type material" id="SECID0EC3GK"><title>Type material.</title><p><bold><italic>Holotype</italic>.</bold> Tanzania – <bold>Tanga Reg.</bold> ● ♂ (in alcohol); West Usambara Mts., Mazumbai, Kaputu Stream; <named-content xmlns:xlink="http://www.w3.org/1999/xlink" content-type="dwc:verbatimCoordinates" xlink:type="simple"><named-content content-type="geo-json" specific-use="{&#34;type&#34;:&#34;Point&#34;,&#34;coordinates&#34;:[38.500000,-4.800000]}" id="NCID0ES3GK" xlink:type="simple">4°48'S, 38°30'E</named-content></named-content>; 4–13 Dec. 1990; T Andersen leg.; Malaise trap; <named-content xmlns:xlink="http://www.w3.org/1999/xlink" content-type="dwc:institutional_code" xlink:title="University of Minnesota" xlink:href="http://grbio.org/institution/university-minnesota" xlink:type="simple">UMSP</named-content> 000550032. <bold><italic>Paratypes</italic>.</bold> Tanzania – <bold>Tanga Reg.</bold> ● 5♂♂; same data as for holotype except 31 Oct. 1990–13 Jan. 1991; <named-content xmlns:xlink="http://www.w3.org/1999/xlink" content-type="dwc:institutional_code" xlink:title="Department of Natural History, University Museum of Bergen" xlink:href="http://grbio.org/institution/museum-zoology-university-bergen-invertebrate-collection" xlink:type="simple">ZMBN</named-content>.</p></tp:treatment-sec><tp:treatment-sec sec-type="diagnosis" id="SECID0EF4GK"><title>Diagnosis.</title><p><italic><tp:taxon-name><tp:taxon-name-part taxon-name-part-type="genus" reg="Chimarra">Chimarra</tp:taxon-name-part><tp:taxon-name-part taxon-name-part-type="species" reg="tangaensis">tangaensis</tp:taxon-name-part></tp:taxon-name></italic> probably has its overall greatest similarity to <italic><tp:taxon-name><tp:taxon-name-part taxon-name-part-type="genus" reg="Chimarra">C.</tp:taxon-name-part><tp:taxon-name-part taxon-name-part-type="species" reg="dulensis">dulensis</tp:taxon-name-part></tp:taxon-name></italic> sp. nov., particularly in the general shape of its inferior appendages, and in having an elongate, tubular phallobase with slender and symmetrically positioned phallic spines. It is easily distinguished by the more spine-like lateral lobes of tergum X. It is possible that the latter character reflects a closer relationship to the other new species of the <italic><tp:taxon-name><tp:taxon-name-part taxon-name-part-type="genus" reg="Chimarrha"/><tp:taxon-name-part taxon-name-part-type="species" reg="ruficeps">ruficeps</tp:taxon-name-part></tp:taxon-name></italic> subgroup described here, which have the lobes even more dramatically developed into spine-like processes.</p><fig id="F34" position="float" orientation="portrait"><object-id xmlns:xlink="http://www.w3.org/1999/xlink" content-type="doi" xlink:type="simple">10.3897/zookeys.1111.77586.figure35</object-id><object-id xmlns:xlink="http://www.w3.org/1999/xlink" content-type="arpha" xlink:type="simple">7397AD28-93AE-50B3-A0E8-080A348DAC6F</object-id><label>Figure 35.</label><caption><p><italic><tp:taxon-name><tp:taxon-name-part taxon-name-part-type="genus" reg="Chimarra">Chimarra</tp:taxon-name-part><tp:taxon-name-part taxon-name-part-type="species" reg="tangaensis">tangaensis</tp:taxon-name-part></tp:taxon-name></italic> sp. nov., ♂ genitalia <bold>A</bold> lateral <bold>B</bold> dorsal, segments IX and X <bold>C</bold> inferior appendage, ventral <bold>D</bold> inferior appendage, caudal <bold>E</bold> phallus, lateral, with dorsal detail of phallotremal sclerite complex.</p></caption><graphic xmlns:xlink="http://www.w3.org/1999/xlink" xlink:href="zookeys-1111-043_article-77586__-g034.jpg" position="float" orientation="portrait" xlink:type="simple" id="oo_711501.jpg"><uri content-type="original_file" xlink:type="simple">https://binary.pensoft.net/fig/711501</uri></graphic></fig></tp:treatment-sec><tp:treatment-sec sec-type="description" id="SECID0EN6GK"><title>Description.</title><p><bold><italic>Adult.</italic></bold> Overall color (in alcohol) medium brown. Head relatively elongate (length of postocular parietal sclerite nearly equal to diameter of eye). Palps moderately elongate, maxillary palp with 1<sup>st</sup> segment very short (slightly longer than wide), 2<sup>nd</sup> segment short (~ 2× 1<sup>st</sup>), apex with small cluster of stiff setae, 3<sup>rd</sup> segment elongate, almost 2× length of 2<sup>nd</sup>, 4<sup>th</sup> segment short (subequal to 2<sup>nd</sup>), 5<sup>th</sup> segment elongate (slightly longer than 3<sup>rd</sup>). Forewing length: male, 7.5–8.5 mm. Fore- and hind wing with forks I, II, III, and V present. Forewing with R<sub>1</sub> slightly sinuous, stem of Rs weakly inflected at past midlength (with indistinct node at inflection, almost appearing as crossvein), basal fork of discoidal cell somewhat enlarged, fork almost symmetric, discoidal cell elongate, length ~ 2 1/2× width, forks I and II slightly subsessile, <italic>r</italic> crossvein diagonal, intersecting discoidal cell at past midlength, before fork I, <italic>s</italic> and <italic>r-m</italic>, crossveins linear, <italic>m</italic> crossvein more proximal, ~ 1/2 way between basal fork of M and <italic>r-m</italic> crossvein, <italic>s</italic> pigmented (like wing), <italic>r-m</italic> and <italic>m</italic> crossveins hyaline, 2A with crossvein (apparently forked apically to 1A and 3A). Hind wing with R<sub>1</sub> fused to subcosta basally, both veins intersecting wing margin, forks I and II slightly subsessile. Forelegs with apical tibial spur distinct; male with foretarsi unmodified, claws small and symmetrical.</p><p><bold><italic>Male genitalia.</italic></bold> Segment VIII with sternum short, without ventromesal projection, tergum slightly longer. Segment IX, in lateral view, with anteroventral margin greatly, subangularly, produced, anterodorsal margin with prominent apodeme, margin between strongly concave; dorsomesal margin of segment strongly concave, very short, but continuously sclerotized; segment, in lateral view, very short dorsally, posterior margin obliquely and almost linearly widened to inferior appendage, ventral margin rounded, ventral process emerging somewhat below inferior appendages, very elongate, digitate, with apex rounded in lateral view, apex with short spines or setae; anteroventral margin of segment, in dorsal or ventral views, very strongly concave. Lateral lobes of tergum X moderately elongate, divided into dorsal and ventral lobes, ventral lobes (possibly sclerotized extensions of periphallic membrane) relatively lightly sclerotized, wide basally, subacute apically, dorsal lobes more distinctly sclerotized, with rounded and projecting basodorsal process and posteriorly projecting apical process, narrowing to a somewhat spine-like apex, sensilla not apparent; mesal lobe of tergum X short, membranous, only extending to basodorsal processes of dorsal lobes of lateral lobes. Preanal appendages short and knob-like, weakly constricted basally. Inferior appendage relatively short, rounded basally, with moderate basal inflection, apex narrowed, acute, moderately posteriorly projecting; in caudal view, with rounded projection from dorsomesal margin. Phallic apparatus with phallobase elongate, tubular, with usual basodorsal expansion, apicoventral margin slightly projecting and somewhat downturned; endotheca membranous and apparently elongate, with two moderately elongate, slender, symmetrically positioned spines, phallotremal sclerite complex composed of moderately elongate rod and ring structure, with small apical sclerites.</p></tp:treatment-sec><tp:treatment-sec sec-type="etymology" id="SECID0EFBHK"><title>Etymology.</title><p><italic><tp:taxon-name><tp:taxon-name-part taxon-name-part-type="genus" reg="Chimarra">Chimarra</tp:taxon-name-part><tp:taxon-name-part taxon-name-part-type="species" reg="tangaensis">tangaensis</tp:taxon-name-part></tp:taxon-name></italic>, used as an adjective, meaning “from Tanga,” for the region in Tanzania in which this species was collected.</p></tp:treatment-sec></tp:taxon-treatment>
