# Supplementary material for: ﻿New species of the genus Chimarra Stephens from Africa (Trichoptera, Philopotamidae) and characterization of the African groups and subgroups of the genus
Source: Zookeys. 2022 Jul 11;1111:43–198. doi: 10.3897/zookeys.1111.77586 (PMC9848911; doi:10.3897/zookeys.1111.77586)
Supplement: XML Treatment for Chimarra ankylis [file zookeys.1111.77586-treatment32.xml]

<!DOCTYPE tp:taxon-treatment
  PUBLIC "-//TaxonX//DTD Taxonomic Treatment Publishing DTD v0 20100105//EN" "tax-treatment-NSO.dtd">
<tp:taxon-treatment xmlns:tp="http://www.plazi.org/taxpub"><tp:treatment-meta><kwd-group><label>Taxon classification</label><kwd>
                  <named-content content-type="kingdom">Animalia</named-content>
                </kwd><kwd>
                  <named-content content-type="order">Trichoptera</named-content>
                </kwd><kwd>
                  <named-content content-type="family">Philopotamidae</named-content>
                </kwd></kwd-group><mixed-citation publication-type="journal"><person-group><name><surname>Blahnik</surname><given-names>Roger</given-names></name><name><surname>Andersen</surname><given-names>Trond</given-names></name></person-group><article-title>﻿New species of the genus <italic><tp:taxon-name><tp:taxon-name-part taxon-name-part-type="genus" reg="Chimarra">Chimarra</tp:taxon-name-part></tp:taxon-name></italic> Stephens from Africa (<tp:taxon-name><tp:taxon-name-part taxon-name-part-type="order">Trichoptera</tp:taxon-name-part></tp:taxon-name>, <tp:taxon-name><tp:taxon-name-part taxon-name-part-type="family">Philopotamidae</tp:taxon-name-part></tp:taxon-name>) and characterization of the African groups and subgroups of the genus</article-title><source>Zookeys</source><day>11</day><month>07</month><year>2022</year><volume>1111</volume><fpage>43</fpage><lpage>198</lpage><pub-id pub-id-type="doi">10.3897/zookeys.1111.77586</pub-id></mixed-citation></tp:treatment-meta><tp:nomenclature><label>﻿</label><tp:taxon-name>
                <object-id xmlns:xlink="http://www.w3.org/1999/xlink" content-type="arpha" xlink:type="simple">332C81DD-683C-5569-9095-599420F7E1DD</object-id>
                <tp:taxon-name-part taxon-name-part-type="genus" reg="Chimarra">Chimarra</tp:taxon-name-part>
                <tp:taxon-name-part taxon-name-part-type="species" reg="ankylis">ankylis</tp:taxon-name-part>
                <object-id xmlns:xlink="http://www.w3.org/1999/xlink" content-type="zoobank" xlink:type="simple">http://zoobank.org/EBBF7A2F-B3EE-4CF2-A487-805445ACCC82</object-id>
              </tp:taxon-name><tp:taxon-status xmlns:xlink="http://www.w3.org/1999/xlink" xlink:type="simple">sp. nov.</tp:taxon-status><xref ref-type="fig" rid="F36">Fig. 37A–F</xref></tp:nomenclature><tp:treatment-sec sec-type="type material" id="SECID0EMBAM"><title>Type material.</title><p><bold><italic>Holotype</italic>.</bold> Tanzania –<bold>Tanga Reg.</bold> ● ♂ (in alcohol); West Usambara Mts, Mazumbai, Kaputu Stream; <named-content xmlns:xlink="http://www.w3.org/1999/xlink" content-type="dwc:verbatimCoordinates" xlink:type="simple"><named-content content-type="geo-json" specific-use="{&#34;type&#34;:&#34;Point&#34;,&#34;coordinates&#34;:[38.500000,-4.800000]}" id="NCID0E3BAM" xlink:type="simple">4°48'S, 38°30'E</named-content></named-content>; 26–29 Nov. 1990; T Andersen leg.; Malaise trap; <named-content xmlns:xlink="http://www.w3.org/1999/xlink" content-type="dwc:institutional_code" xlink:title="University of Minnesota" xlink:href="http://grbio.org/institution/university-minnesota" xlink:type="simple">UMSP</named-content> 000550076. <bold><italic>Paratypes</italic>.</bold> Tanzania –<bold>Tanga Reg.</bold> ● 10♂♂; same data as for holotype; <named-content xmlns:xlink="http://www.w3.org/1999/xlink" content-type="dwc:institutional_code" xlink:title="University of Minnesota" xlink:href="http://grbio.org/institution/university-minnesota" xlink:type="simple">UMSP</named-content> ● 35♂♂; same data as for holotype except 10 Nov. – 3 Dec. 1990; <named-content xmlns:xlink="http://www.w3.org/1999/xlink" content-type="dwc:institutional_code" xlink:title="Department of Natural History, University Museum of Bergen" xlink:href="http://grbio.org/institution/museum-zoology-university-bergen-invertebrate-collection" xlink:type="simple">ZMBN</named-content>.</p><fig id="F36" position="float" orientation="portrait"><object-id xmlns:xlink="http://www.w3.org/1999/xlink" content-type="doi" xlink:type="simple">10.3897/zookeys.1111.77586.figure37</object-id><object-id xmlns:xlink="http://www.w3.org/1999/xlink" content-type="arpha" xlink:type="simple">EAD17167-8C5A-5F7C-AA44-40BE88709355</object-id><label>Figure 37.</label><caption><p><italic><tp:taxon-name><tp:taxon-name-part taxon-name-part-type="genus" reg="Chimarra">Chimarra</tp:taxon-name-part><tp:taxon-name-part taxon-name-part-type="species" reg="ankylis">ankylis</tp:taxon-name-part></tp:taxon-name></italic> sp. nov., ♂ genitalia <bold>A</bold> lateral <bold>B</bold> dorsal, segments IX and X <bold>C</bold> inferior appendage, venral <bold>D</bold> phallus, lateral <bold>E</bold> phallus, dorsal <bold>F</bold> phallus apex, ventral.</p></caption><graphic xmlns:xlink="http://www.w3.org/1999/xlink" xlink:href="zookeys-1111-043_article-77586__-g036.jpg" position="float" orientation="portrait" xlink:type="simple" id="oo_711503.jpg"><uri content-type="original_file" xlink:type="simple">https://binary.pensoft.net/fig/711503</uri></graphic></fig></tp:treatment-sec><tp:treatment-sec sec-type="diagnosis" id="SECID0EXDAM"><title>Diagnosis.</title><p><italic><tp:taxon-name><tp:taxon-name-part taxon-name-part-type="genus" reg="Chimarra">Chimarra</tp:taxon-name-part><tp:taxon-name-part taxon-name-part-type="species" reg="ankylis">ankylis</tp:taxon-name-part></tp:taxon-name></italic> is readily diagnosed by the distinctive characteristics of the lateral lobes of tergum X, which are very short and have both a short, acute, dorsally directed apical projection and a more prominent, acute, curved, basoventral projection. Also distinctive is a relatively elongate and very narrow lateral projection on each of the lateral lobes of tergum X, with an apical sensillum, in addition to several small sensilla basal to this structure. The inferior appendage is subovate, as viewed laterally, but has a short, subacute apex on its mesal surface as viewed ventrally. The phallobase, is both large and short, as is characteristic of the group, with its apicoventral projection relatively wide, sclerotized laterally, and with a small desclerotized notch mesally. The phallic spines, possibly actually components of a phallotremal sclerite complex, are relatively elongate and prominent.</p></tp:treatment-sec><tp:treatment-sec sec-type="description" id="SECID0EIEAM"><title>Description.</title><p><bold><italic>Adult.</italic></bold> Overall color (in alcohol) dark brown. Head short (postocular parietal sclerite &lt; 1/2 diameter of eye). Palps elongate; maxillary palp with 1<sup>st</sup> segment short (slightly longer than wide), 2<sup>nd</sup> segment moderately elongate (&gt; 3× 1<sup>st</sup>), apex with cluster of ~ 8–10 stiff setae, 3<sup>rd</sup> segment elongate (distinctly longer than 2<sup>nd</sup>), 4<sup>th</sup> segment short (1/2 length of 2<sup>nd</sup>), 5<sup>th</sup> segment very elongate and narrow (subequal to 3<sup>rd</sup> and 4<sup>th</sup> combined). Forewing length: male, 5.0–6.0 mm. Fore- and hind wings with forks I, II, III, and V present. Forewing with R<sub>1</sub> straight, stem of Rs straight, basal fork of discoidal cell not enlarged, evenly forked, length of cell ~ 2× width, forks I and II sessile, <italic>r</italic> crossvein diagonal, intersecting discoidal cell before apical fork, <italic>s</italic>, <italic>r-m</italic>, and <italic>m</italic> crossveins linear and hyaline, both 2A and 3A looped to 1A (2A without apical fork). Hind wing with R<sub>1</sub> obsolete or fused to subcosta, forks I, and II distinctly subsessile, anal loop small. Forelegs with apical tibial spur short; male with foretarsi modified, tarsal claws enlarged and asymmetrically developed.</p><p><bold><italic>Male genitalia.</italic></bold> Segment VIII very short, tergum slightly longer than sternum, sternum without posteroventral projection. Segment IX, in lateral view, very short, anteroventral margin only slightly expanded in ventral 1/3, dorsal margin without apodemes, sternum with very short, rounded ventral process from ventral margin, inferior appendages inserted near ventral margin; as viewed dorsally, with tergum very narrow, but continuous, sternum short, subtruncate, very shallowly emarginate mesally. Tergum X with mesal lobe short and membranous, lateral lobes very short and strongly sclerotized, each with short, acute apicodorsal projection and much larger, curved, basoventral, spine-like projection; preapical lateral margin with two or three small sensilla, one on a narrow digitate projection. Preanal appendages short and rounded, relatively prominent, constricted basally. Inferior appendage not or only weakly inflected basally, appendage relatively simple in structure, longer than wide, apicoventral margin somewhat projecting, forming subacute apicomesal projection, as viewed ventrally. Phallic apparatus with phallobase very short and wide, strongly sclerotized, with usual basodorsal expansion, securely anchored within segment by sclerotized periphallic membrane; apicoventral margin of phallobase very distinctly sclerotized and produced, downturned; apex, as viewed ventrally, relatively wide, with sclerotized lateral margins, apex subtruncate, only very shallowly emarginate mesally; endotheca simple and membranous. Armature of phallus relatively prominent, extending nearly length of phallobase, possibly entirely part of a modified phallotremal sclerite complex, composed of a moderate length rod-and-ring structure and enlarged pair of dorsolateral sclerites, appearing as pair of symmetrical spines.</p></tp:treatment-sec><tp:treatment-sec sec-type="etymology" id="SECID0E1FAM"><title>Etymology.</title><p><italic><tp:taxon-name><tp:taxon-name-part taxon-name-part-type="genus" reg="Chimarra">Chimarra</tp:taxon-name-part><tp:taxon-name-part taxon-name-part-type="species" reg="ankylis">ankylis</tp:taxon-name-part></tp:taxon-name></italic>, used as a noun in apposition, from the Greek word <italic><tp:taxon-name><tp:taxon-name-part taxon-name-part-type="genus" reg="Chimarrha"/><tp:taxon-name-part taxon-name-part-type="species" reg="ankylis">ankylis</tp:taxon-name-part></tp:taxon-name></italic>, a hook or barb, for the hooked ventral projection from the lateral lobes of tergum X in this species.</p></tp:treatment-sec></tp:taxon-treatment>
