# Supplementary material for: ﻿New species of the genus Chimarra Stephens from Africa (Trichoptera, Philopotamidae) and characterization of the African groups and subgroups of the genus
Source: Zookeys. 2022 Jul 11;1111:43–198. doi: 10.3897/zookeys.1111.77586 (PMC9848911; doi:10.3897/zookeys.1111.77586)
Supplement: XML Treatment for Chimarra indicis [file zookeys.1111.77586-treatment35.xml]

<!DOCTYPE tp:taxon-treatment
  PUBLIC "-//TaxonX//DTD Taxonomic Treatment Publishing DTD v0 20100105//EN" "tax-treatment-NSO.dtd">
<tp:taxon-treatment xmlns:tp="http://www.plazi.org/taxpub"><tp:treatment-meta><kwd-group><label>Taxon classification</label><kwd>
                  <named-content content-type="kingdom">Animalia</named-content>
                </kwd><kwd>
                  <named-content content-type="order">Trichoptera</named-content>
                </kwd><kwd>
                  <named-content content-type="family">Philopotamidae</named-content>
                </kwd></kwd-group><mixed-citation publication-type="journal"><person-group><name><surname>Blahnik</surname><given-names>Roger</given-names></name><name><surname>Andersen</surname><given-names>Trond</given-names></name></person-group><article-title>﻿New species of the genus <italic><tp:taxon-name><tp:taxon-name-part taxon-name-part-type="genus" reg="Chimarra">Chimarra</tp:taxon-name-part></tp:taxon-name></italic> Stephens from Africa (<tp:taxon-name><tp:taxon-name-part taxon-name-part-type="order">Trichoptera</tp:taxon-name-part></tp:taxon-name>, <tp:taxon-name><tp:taxon-name-part taxon-name-part-type="family">Philopotamidae</tp:taxon-name-part></tp:taxon-name>) and characterization of the African groups and subgroups of the genus</article-title><source>Zookeys</source><day>11</day><month>07</month><year>2022</year><volume>1111</volume><fpage>43</fpage><lpage>198</lpage><pub-id pub-id-type="doi">10.3897/zookeys.1111.77586</pub-id></mixed-citation></tp:treatment-meta><tp:nomenclature><label>﻿</label><tp:taxon-name>
                <object-id xmlns:xlink="http://www.w3.org/1999/xlink" content-type="arpha" xlink:type="simple">A65BB97D-4395-5E04-8A61-5E7A9EB9847F</object-id>
                <tp:taxon-name-part taxon-name-part-type="genus" reg="Chimarra">Chimarra</tp:taxon-name-part>
                <tp:taxon-name-part taxon-name-part-type="species" reg="indicis">indicis</tp:taxon-name-part>
                <object-id xmlns:xlink="http://www.w3.org/1999/xlink" content-type="zoobank" xlink:type="simple">http://zoobank.org/D31D52C1-11C9-464D-A98B-85A18BC69929</object-id>
              </tp:taxon-name><tp:taxon-status xmlns:xlink="http://www.w3.org/1999/xlink" xlink:type="simple">sp. nov.</tp:taxon-status><xref ref-type="fig" rid="F39">Fig. 40A–F</xref></tp:nomenclature><tp:treatment-sec sec-type="type material" id="SECID0E4VAM"><title>Type material.</title><p><bold><italic>Holotype</italic>.</bold> Ghana – <bold>Western Reg.</bold> ● ♂ (in alcohol); Ankasa Game Production Reserve; <named-content xmlns:xlink="http://www.w3.org/1999/xlink" content-type="dwc:verbatimCoordinates" xlink:type="simple"><named-content content-type="geo-json" specific-use="{&#34;type&#34;:&#34;Point&#34;,&#34;coordinates&#34;:[-2.616667,5.250000]}" id="NCID0ENWAM" xlink:type="simple">5°15'N, 2°37'W</named-content></named-content>; 6–12 Dec. 1993; T Andersen &amp; J Kjærandsen leg.; Malaise trap; <named-content xmlns:xlink="http://www.w3.org/1999/xlink" content-type="dwc:institutional_code" xlink:title="University of Minnesota" xlink:href="http://grbio.org/institution/university-minnesota" xlink:type="simple">UMSP</named-content> 000550036. <bold><italic>Paratypes</italic>.</bold> Ghana – <bold>Western Reg.</bold> ● 4♂♂; same data as for holotype; <named-content xmlns:xlink="http://www.w3.org/1999/xlink" content-type="dwc:institutional_code" xlink:title="Department of Natural History, University Museum of Bergen" xlink:href="http://grbio.org/institution/museum-zoology-university-bergen-invertebrate-collection" xlink:type="simple">ZMBN</named-content>. – <bold>Central Reg.</bold> ● 1♂; Kakum Forest Reserve; <named-content xmlns:xlink="http://www.w3.org/1999/xlink" content-type="dwc:verbatimCoordinates" xlink:type="simple"><named-content content-type="geo-json" specific-use="{&#34;type&#34;:&#34;Point&#34;,&#34;coordinates&#34;:[-1.366667,5.350000]}" id="NCID0EFXAM" xlink:type="simple">5°21'N, 1°22'W</named-content></named-content>; 8–15 Nov. 1994; T Andersen leg.; Malaise trap; <named-content xmlns:xlink="http://www.w3.org/1999/xlink" content-type="dwc:institutional_code" xlink:title="Department of Natural History, University Museum of Bergen" xlink:href="http://grbio.org/institution/museum-zoology-university-bergen-invertebrate-collection" xlink:type="simple">ZMBN</named-content>.</p><fig id="F39" position="float" orientation="portrait"><object-id xmlns:xlink="http://www.w3.org/1999/xlink" content-type="doi" xlink:type="simple">10.3897/zookeys.1111.77586.figure40</object-id><object-id xmlns:xlink="http://www.w3.org/1999/xlink" content-type="arpha" xlink:type="simple">D5DD9A87-16FE-555F-A1B9-AB8D5B54BE56</object-id><label>Figure 40.</label><caption><p><italic><tp:taxon-name><tp:taxon-name-part taxon-name-part-type="genus" reg="Chimarra">Chimarra</tp:taxon-name-part><tp:taxon-name-part taxon-name-part-type="species" reg="indicis">indicis</tp:taxon-name-part></tp:taxon-name></italic> sp. nov., ♂ genitalia <bold>A</bold> lateral <bold>B</bold> dorsal, segments IX and X <bold>C</bold> inferior appendage, ventral <bold>D</bold> inferior appendage, dorsal <bold>E</bold> phallus, lateral <bold>F</bold> phallus, ventral.</p></caption><graphic xmlns:xlink="http://www.w3.org/1999/xlink" xlink:href="zookeys-1111-043_article-77586__-g039.jpg" position="float" orientation="portrait" xlink:type="simple" id="oo_711506.jpg"><uri content-type="original_file" xlink:type="simple">https://binary.pensoft.net/fig/711506</uri></graphic></fig></tp:treatment-sec><tp:treatment-sec sec-type="material" id="SECID0ESYAM"><title>Additional material.</title><p>Ghana – <bold>Western Reg.</bold> ● 1♀; Ankasa Game Production Reserve; <named-content xmlns:xlink="http://www.w3.org/1999/xlink" content-type="dwc:verbatimCoordinates" xlink:type="simple"><named-content content-type="geo-json" specific-use="{&#34;type&#34;:&#34;Point&#34;,&#34;coordinates&#34;:[-2.616667,5.250000]}" id="NCID0E4YAM" xlink:type="simple">5°15'N, 2°37'W</named-content></named-content>; 6–12 Dec. 1993; T Andersen &amp; J Kjærandsen leg.; Malaise trap; <named-content xmlns:xlink="http://www.w3.org/1999/xlink" content-type="dwc:institutional_code" xlink:title="University of Minnesota" xlink:href="http://grbio.org/institution/university-minnesota" xlink:type="simple">UMSP</named-content>.</p></tp:treatment-sec><tp:treatment-sec sec-type="diagnosis" id="SECID0EGZAM"><title>Diagnosis.</title><p><italic><tp:taxon-name><tp:taxon-name-part taxon-name-part-type="genus" reg="Chimarra">Chimarra</tp:taxon-name-part><tp:taxon-name-part taxon-name-part-type="species" reg="indicis">indicis</tp:taxon-name-part></tp:taxon-name></italic> appears to be somewhat similar to <italic><tp:taxon-name><tp:taxon-name-part taxon-name-part-type="genus" reg="Chimarra">C.</tp:taxon-name-part><tp:taxon-name-part taxon-name-part-type="species" reg="georgenis">georgenis</tp:taxon-name-part></tp:taxon-name></italic> Barnard, particularly in a having an acute cusp on the ventral margin of the inferior appendage and in having each of the lateral lobes of tergum X with an elongate and short digitate process near its apex. A direct comparison is difficult because the genitalia of <italic><tp:taxon-name><tp:taxon-name-part taxon-name-part-type="genus" reg="Chimarra">C.</tp:taxon-name-part><tp:taxon-name-part taxon-name-part-type="species" reg="georgensis">georgensis</tp:taxon-name-part></tp:taxon-name></italic> was drawn as fragmented parts. In general, <italic><tp:taxon-name><tp:taxon-name-part taxon-name-part-type="genus" reg="Chimarra">C.</tp:taxon-name-part><tp:taxon-name-part taxon-name-part-type="species" reg="georgensis">georgensis</tp:taxon-name-part></tp:taxon-name></italic> is probably more directly related to <italic><tp:taxon-name><tp:taxon-name-part taxon-name-part-type="genus" reg="Chimarra">C.</tp:taxon-name-part><tp:taxon-name-part taxon-name-part-type="species" reg="uncinata">uncinata</tp:taxon-name-part></tp:taxon-name></italic> sp. nov. and <italic><tp:taxon-name><tp:taxon-name-part taxon-name-part-type="genus" reg="Chimarra">C.</tp:taxon-name-part><tp:taxon-name-part taxon-name-part-type="species" reg="serrella">serrella</tp:taxon-name-part></tp:taxon-name></italic> sp. nov. because of the similarity in the structure of the phallobase in those species, with the apex decurrent and with two distinct apical points on each side and an acute projection on the dorsal margin where the apex begins to bend downward. Besides the differently formed apex of the phallobase in <italic><tp:taxon-name><tp:taxon-name-part taxon-name-part-type="genus" reg="Chimarra">C.</tp:taxon-name-part><tp:taxon-name-part taxon-name-part-type="species" reg="indicis">indicis</tp:taxon-name-part></tp:taxon-name></italic>, it also differs from <italic><tp:taxon-name><tp:taxon-name-part taxon-name-part-type="genus" reg="Chimarra">C.</tp:taxon-name-part><tp:taxon-name-part taxon-name-part-type="species" reg="georgensis">georgensis</tp:taxon-name-part></tp:taxon-name></italic> in that the inferior appendage has an acute dorsal projection, and the lateral lobes of tergum X have a greater overall length, each lobe with two sensilla on short digitate processes, one basal and one curved and preapical, just before the elongate, acute, dorsally recurved apical projection.</p></tp:treatment-sec><tp:treatment-sec sec-type="description" id="SECID0EE3AM"><title>Description.</title><p><bold><italic>Adult.</italic></bold> Overall color (in alcohol) light brown, undersides and appendages yellowish brown, vertex of head slightly darker, setal warts of head not distinctly contrasting. Head short (postocular parietal sclerite short). Palps elongate; maxillary palp with 1<sup>st</sup> segment very short (approximately as long as wide), 2<sup>nd</sup> segment moderately elongate (~ 3× 1<sup>st</sup>), apex with cluster of ~ 6 setae, 3<sup>rd</sup> segment elongate, distinctly longer than 2<sup>nd</sup>, 4<sup>th</sup> segment short (shorter than 2<sup>nd</sup>), 5<sup>th</sup> segment very elongate and narrow (subequal to 3<sup>rd</sup> and 4<sup>th</sup> combined). Forewing length: male, 3.5–4.0 mm. Fore- and hind wings with forks I, II, III, and V present. Forewing with R<sub>1</sub> straight, stem of Rs straight, or nearly so, basal fork of discoidal cell slightly enlarged, evenly forked, length of cell ~ 2× width, fork I subsessile, fork II sessile, <italic>r</italic> crossvein diagonal, intersecting discoidal cell near apical fork, <italic>s</italic>, <italic>r-m</italic>, and <italic>m</italic> crossveins linear and hyaline, both 2A and 3A looped to 1A (2A without apical fork). Hind wing with R<sub>1</sub> obsolete (or fused to subcosta), forks I and II subsessile, fork III distal and relatively narrow, anal loop small. Forelegs with apical tibial spur very short; male with modified tarsal claws, apical three segments of tarsi short and flattened, claws asymmetrical, outer one elongate and twisted.</p><p><bold><italic>Male genitalia.</italic></bold> Segment VIII very short, tergum approximately same length as sternum, sternum without posteroventral projection. Segment IX, in lateral view, short, anteroventral margin only slightly expanded, dorsal margin without apodemes, ventral process very short, subtriangular, ventrally oriented, inferior appendages inserted near ventral margin; as viewed dorsally, with tergum very narrow, but continuous, sternum short, subtruncate. Tergum X with mesal lobe very short and membranous, lateral lobes projecting, distinctly sclerotized, produced apically into strongly dorsally curved spine-like projection (bent at approximately right angle), dorsal projection subequal to length of base before inflection, ventral margin of inflection with additional small spine; sensilla of lobes apparently reduced to two, on short nipple-like projections, one basodorsally and one dorsolaterally, before apical bend. Preanal appendages short and rounded, distinctly flattened, inserted membranously (not fused to segments IX or X). Inferior appendage with distinct basal inflection; as viewed laterally, narrow, with short, sclerotized projection from apex of ventral margin, appendage dorsally inflected and tapering from ventral projection, apex acute; as viewed ventrally, with acute sclerotized cusp on posterior margin (extended onto mesal surface), and additional small, irregular cusp basally on mesal surface. Phallic apparatus with phallobase very short and strongly sclerotized, with usual basodorsal expansion, securely anchored within segment by semi-sclerotized periphallic membrane (attached to lateral margin of segment IX), apicoventral margin of phallobase very distinctly sclerotized and produced, down-turned, apex divided into pair of ventrally projecting spine-like processes; endotheca short, membranous, internally with pair of prominent recurved sclerites (possibly modified elements of phallotremal sclerite complex).</p></tp:treatment-sec><tp:treatment-sec sec-type="etymology" id="SECID0EW4AM"><title>Etymology.</title><p><italic><tp:taxon-name><tp:taxon-name-part taxon-name-part-type="genus" reg="Chimarra">Chimarra</tp:taxon-name-part><tp:taxon-name-part taxon-name-part-type="species" reg="indicis">indicis</tp:taxon-name-part></tp:taxon-name></italic>, used as a noun in apposition, from the Latin <italic>index</italic>, a sign, token, or forefinger, for the notable upturned apex of tergum X in this species.</p></tp:treatment-sec></tp:taxon-treatment>
