# Supplementary material for: ﻿New species of the genus Chimarra Stephens from Africa (Trichoptera, Philopotamidae) and characterization of the African groups and subgroups of the genus
Source: Zookeys. 2022 Jul 11;1111:43–198. doi: 10.3897/zookeys.1111.77586 (PMC9848911; doi:10.3897/zookeys.1111.77586)
Supplement: XML Treatment for Chimarra latidentis [file zookeys.1111.77586-treatment36.xml]

<!DOCTYPE tp:taxon-treatment
  PUBLIC "-//TaxonX//DTD Taxonomic Treatment Publishing DTD v0 20100105//EN" "tax-treatment-NSO.dtd">
<tp:taxon-treatment xmlns:tp="http://www.plazi.org/taxpub"><tp:treatment-meta><kwd-group><label>Taxon classification</label><kwd>
                  <named-content content-type="kingdom">Animalia</named-content>
                </kwd><kwd>
                  <named-content content-type="order">Trichoptera</named-content>
                </kwd><kwd>
                  <named-content content-type="family">Philopotamidae</named-content>
                </kwd></kwd-group><mixed-citation publication-type="journal"><person-group><name><surname>Blahnik</surname><given-names>Roger</given-names></name><name><surname>Andersen</surname><given-names>Trond</given-names></name></person-group><article-title>﻿New species of the genus <italic><tp:taxon-name><tp:taxon-name-part taxon-name-part-type="genus" reg="Chimarra">Chimarra</tp:taxon-name-part></tp:taxon-name></italic> Stephens from Africa (<tp:taxon-name><tp:taxon-name-part taxon-name-part-type="order">Trichoptera</tp:taxon-name-part></tp:taxon-name>, <tp:taxon-name><tp:taxon-name-part taxon-name-part-type="family">Philopotamidae</tp:taxon-name-part></tp:taxon-name>) and characterization of the African groups and subgroups of the genus</article-title><source>Zookeys</source><day>11</day><month>07</month><year>2022</year><volume>1111</volume><fpage>43</fpage><lpage>198</lpage><pub-id pub-id-type="doi">10.3897/zookeys.1111.77586</pub-id></mixed-citation></tp:treatment-meta><tp:nomenclature><label>﻿</label><tp:taxon-name>
                <object-id xmlns:xlink="http://www.w3.org/1999/xlink" content-type="arpha" xlink:type="simple">7B0E6EA3-F991-5692-8BA2-E26FE80D6405</object-id>
                <tp:taxon-name-part taxon-name-part-type="genus" reg="Chimarra">Chimarra</tp:taxon-name-part>
                <tp:taxon-name-part taxon-name-part-type="species" reg="latidentis">latidentis</tp:taxon-name-part>
                <object-id xmlns:xlink="http://www.w3.org/1999/xlink" content-type="zoobank" xlink:type="simple">http://zoobank.org/3FAAEA83-9E81-41A9-9B86-8576F8A1F33A</object-id>
              </tp:taxon-name><tp:taxon-status xmlns:xlink="http://www.w3.org/1999/xlink" xlink:type="simple">sp. nov.</tp:taxon-status><xref ref-type="fig" rid="F40">Fig. 41A–F</xref></tp:nomenclature><tp:treatment-sec sec-type="type material" id="SECID0EW6AM"><title>Type material.</title><p><bold><italic>Holotype</italic>.</bold> Tanzania – <bold>Tanga Reg.</bold> ● ♂ (in alcohol); West Usambara Mts, Mazumbai, Kaputu Stream; <named-content xmlns:xlink="http://www.w3.org/1999/xlink" content-type="dwc:verbatimCoordinates" xlink:type="simple"><named-content content-type="geo-json" specific-use="{&#34;type&#34;:&#34;Point&#34;,&#34;coordinates&#34;:[38.500000,-4.800000]}" id="NCID0EGABM" xlink:type="simple">4°48'S, 38°30'E</named-content></named-content>; 27–28 Oct. 1990; T Andersen leg.; Malaise trap; <named-content xmlns:xlink="http://www.w3.org/1999/xlink" content-type="dwc:institutional_code" xlink:title="University of Minnesota" xlink:href="http://grbio.org/institution/university-minnesota" xlink:type="simple">UMSP</named-content> 000550038. <bold><italic>Paratypes</italic>.</bold> Tanzania – <bold>Tanga Reg.</bold> ● 34♂♂; same data as for holotype except 27 Oct. 1990–12 Feb. 1991; <named-content xmlns:xlink="http://www.w3.org/1999/xlink" content-type="dwc:institutional_code" xlink:title="Department of Natural History, University Museum of Bergen" xlink:href="http://grbio.org/institution/museum-zoology-university-bergen-invertebrate-collection" xlink:type="simple">ZMBN</named-content> ● 1♂; West Usambara Mts, Shokoi River; <named-content xmlns:xlink="http://www.w3.org/1999/xlink" content-type="dwc:verbatimCoordinates" xlink:type="simple"><named-content content-type="geo-json" specific-use="{&#34;type&#34;:&#34;Point&#34;,&#34;coordinates&#34;:[38.483333,-4.766667]}" id="NCID0E3ABM" xlink:type="simple">4°46'S, 38°29'E</named-content></named-content>; 24 Nov. 1990; T Andersen leg.; sweep net; <named-content xmlns:xlink="http://www.w3.org/1999/xlink" content-type="dwc:institutional_code" xlink:title="University of Minnesota" xlink:href="http://grbio.org/institution/university-minnesota" xlink:type="simple">UMSP</named-content>.</p><fig id="F40" position="float" orientation="portrait"><object-id xmlns:xlink="http://www.w3.org/1999/xlink" content-type="doi" xlink:type="simple">10.3897/zookeys.1111.77586.figure41</object-id><object-id xmlns:xlink="http://www.w3.org/1999/xlink" content-type="arpha" xlink:type="simple">B39E5272-B4F5-5623-8891-0B1A7C1A18B4</object-id><label>Figure 41.</label><caption><p><italic><tp:taxon-name><tp:taxon-name-part taxon-name-part-type="genus" reg="Chimarra">Chimarra</tp:taxon-name-part><tp:taxon-name-part taxon-name-part-type="species" reg="latidentis">latidentis</tp:taxon-name-part></tp:taxon-name></italic> sp. nov., ♂ genitalia <bold>A</bold> lateral <bold>B</bold> dorsal, segments IX, X, and phallus <bold>C</bold> inferior appendage, ventral <bold>D</bold> inferior appendage, dorsal <bold>E</bold> phallus, lateral <bold>F</bold> caudal.</p></caption><graphic xmlns:xlink="http://www.w3.org/1999/xlink" xlink:href="zookeys-1111-043_article-77586__-g040.jpg" position="float" orientation="portrait" xlink:type="simple" id="oo_711507.jpg"><uri content-type="original_file" xlink:type="simple">https://binary.pensoft.net/fig/711507</uri></graphic></fig></tp:treatment-sec><tp:treatment-sec sec-type="diagnosis" id="SECID0EJCBM"><title>Diagnosis.</title><p><italic><tp:taxon-name><tp:taxon-name-part taxon-name-part-type="genus" reg="Chimarra">Chimarra</tp:taxon-name-part><tp:taxon-name-part taxon-name-part-type="species" reg="latidentis">latidentis</tp:taxon-name-part></tp:taxon-name></italic> is closely related to <italic><tp:taxon-name><tp:taxon-name-part taxon-name-part-type="genus" reg="Chimarra">C.</tp:taxon-name-part><tp:taxon-name-part taxon-name-part-type="species" reg="leptodactylus">leptodactylus</tp:taxon-name-part></tp:taxon-name></italic> sp. nov. and <italic><tp:taxon-name><tp:taxon-name-part taxon-name-part-type="genus" reg="Chimarra">C.</tp:taxon-name-part><tp:taxon-name-part taxon-name-part-type="species" reg="vermitergata">vermitergata</tp:taxon-name-part></tp:taxon-name></italic> sp. nov. It is most similar to <italic><tp:taxon-name><tp:taxon-name-part taxon-name-part-type="genus" reg="Chimarra">C.</tp:taxon-name-part><tp:taxon-name-part taxon-name-part-type="species" reg="vermitergata">vermitergata</tp:taxon-name-part></tp:taxon-name></italic> in having the lateral lobes of tergum X formed into upright, spine-like processes, without a separated ventral projection. At least in the holotype of <italic><tp:taxon-name><tp:taxon-name-part taxon-name-part-type="genus" reg="Chimarra">C.</tp:taxon-name-part><tp:taxon-name-part taxon-name-part-type="species" reg="latidentis">latidentis</tp:taxon-name-part></tp:taxon-name></italic>, these lobes are thicker, undivided and have their apices somewhat scabrous. The mesal cusps of the inferior appendages in <italic><tp:taxon-name><tp:taxon-name-part taxon-name-part-type="genus" reg="Chimarra">C.</tp:taxon-name-part><tp:taxon-name-part taxon-name-part-type="species" reg="latidentis">latidentis</tp:taxon-name-part></tp:taxon-name></italic> are also wider, larger, and more prominent than in <italic><tp:taxon-name><tp:taxon-name-part taxon-name-part-type="genus" reg="Chimarra">C.</tp:taxon-name-part><tp:taxon-name-part taxon-name-part-type="species" reg="vermitergata">vermitergata</tp:taxon-name-part></tp:taxon-name></italic>, and the basal sclerotized portion of the endotheca, posterior to the sclerotized ventral apex of the phallobase, is more rounded.</p></tp:treatment-sec><tp:treatment-sec sec-type="description" id="SECID0E3EBM"><title>Description.</title><p><bold><italic>Adult.</italic></bold> Overall color (in alcohol) medium brown to yellowish brown, head darker (dark brown), setal warts of head paler and somewhat contrasting. Head short (postocular parietal sclerite relatively short, shorter than eye). Palps elongate; maxillary palp with 1<sup>st</sup> segment very short (approximately as long as wide), 2<sup>nd</sup> segment short (~ 2× 1<sup>st</sup>), apex with cluster of ~ 8 stiff setae, 3<sup>rd</sup> segment very elongate (nearly 3× 2<sup>nd</sup>), 4<sup>th</sup> segment short (shorter than 2<sup>nd</sup>), 5<sup>th</sup> segment elongate and narrow (subequal to 3<sup>rd</sup>). Forewing length: male, 5.0–6.0 mm. Fore- and hind wings with forks I, II, III, and V present. Forewing with R<sub>1</sub> straight, stem of Rs straight, or nearly so, basal fork of discoidal cell slightly enlarged, evenly forked, discoidal cell relatively elongate and narrow, length of cell nearly 3× width, fork I with long stem, fork II subsessile, <italic>r</italic> crossvein diagonal, intersecting discoidal cell near <italic>s</italic> crossvein, <italic>s</italic>, <italic>r-m</italic>, and <italic>m</italic> crossveins hyaline, <italic>s</italic> and <italic>r-m</italic> linear, <italic>m</italic> crossvein somewhat proximal and diagonal, both 2A and 3A looped to 1A (2A without apical fork). Hind wing with R<sub>1</sub> obsolete (or fused to subcosta), fork I with very short stem, fork II subsessile, fork III distal and very narrow, anal loop small. Forelegs with apical tibial spur short; male with tarsal claws not enlarged, claws symmetrical, tarsal segments narrow.</p><p><bold><italic>Male genitalia.</italic></bold> Segment VIII with sternum very short, tergum ~ 2× as long, dorsal margin projecting, sternum without posteroventral projection. Segment IX, in lateral view, short, anteroventral margin only slightly expanded, anterodorsal margin without apodemes, posterior margin angularly projecting below preanal appendages, sternum with very short, rounded ventral process from posterior margin, inferior appendages inserted somewhat above ventral margin; as viewed dorsally, with tergum very narrow, but continuous (or nearly so), sternum very short, subtruncate. Tergum X with mesal lobe short and membranous, lateral lobes short and sclerotized, each modified into short, upturned spine-like projection from basoventral margin, apex of projection rugose; sensilla of lobes absent (or not evident). Preanal appendages very short and rounded, slightly flattened, inserted membranously (not fused to segments IX or X). Inferior appendage with weak basal inflection; as viewed laterally, short, with apicodorsal margin somewhat angulate and laterally projecting; as viewed ventrally, subtruncate apically, with mesal margins of opposite appendages proximate, then sharply bent; mesal surface with wide, sclerotized, tooth-like projection, apparently articulating with sclerotized ventral projection of phallobase. Phallic apparatus with phallobase very short and strongly sclerotized, with usual basodorsal expansion, securely anchored within segment by sclerotized periphallic membrane (and apparently fused to it); apicoventral margin of phallobase (or projections from periphallic membrane) very distinctly sclerotized and produced, down-turned, apex divided mesally, apparently articulating with tooth-like projections of mesal surface of inferior appendages; phallic apparatus distal to sclerotized ventral projection (possibly modified endotheca), forming short, sclerotized, bulbous extension of phallobase; endotheca approximately as long as phallobase, apicodorsally with pair of small membranous lobes, basally with pair of very short, symmetrically positioned spines; phallotremal sclerite complex composed of short rod and ring structure.</p></tp:treatment-sec><tp:treatment-sec sec-type="etymology" id="SECID0EUGBM"><title>Etymology.</title><p><italic><tp:taxon-name><tp:taxon-name-part taxon-name-part-type="genus" reg="Chimarra">Chimarra</tp:taxon-name-part><tp:taxon-name-part taxon-name-part-type="species" reg="latidentis">latidentis</tp:taxon-name-part></tp:taxon-name></italic>, used as a noun in apposition, from the Latin <italic>latus</italic>, meaning broad or wide, and <italic>dens</italic>, a tooth, for the relatively large, wide tooth-like cusp on the mesal surface of the inferior appendage.</p></tp:treatment-sec></tp:taxon-treatment>
