# Supplementary material for: ﻿New species of the genus Chimarra Stephens from Africa (Trichoptera, Philopotamidae) and characterization of the African groups and subgroups of the genus
Source: Zookeys. 2022 Jul 11;1111:43–198. doi: 10.3897/zookeys.1111.77586 (PMC9848911; doi:10.3897/zookeys.1111.77586)
Supplement: XML Treatment for Chimarra obuncata [file zookeys.1111.77586-treatment38.xml]

<!DOCTYPE tp:taxon-treatment
  PUBLIC "-//TaxonX//DTD Taxonomic Treatment Publishing DTD v0 20100105//EN" "tax-treatment-NSO.dtd">
<tp:taxon-treatment xmlns:tp="http://www.plazi.org/taxpub"><tp:treatment-meta><kwd-group><label>Taxon classification</label><kwd>
                  <named-content content-type="kingdom">Animalia</named-content>
                </kwd><kwd>
                  <named-content content-type="order">Trichoptera</named-content>
                </kwd><kwd>
                  <named-content content-type="family">Philopotamidae</named-content>
                </kwd></kwd-group><mixed-citation publication-type="journal"><person-group><name><surname>Blahnik</surname><given-names>Roger</given-names></name><name><surname>Andersen</surname><given-names>Trond</given-names></name></person-group><article-title>﻿New species of the genus <italic><tp:taxon-name><tp:taxon-name-part taxon-name-part-type="genus" reg="Chimarra">Chimarra</tp:taxon-name-part></tp:taxon-name></italic> Stephens from Africa (<tp:taxon-name><tp:taxon-name-part taxon-name-part-type="order">Trichoptera</tp:taxon-name-part></tp:taxon-name>, <tp:taxon-name><tp:taxon-name-part taxon-name-part-type="family">Philopotamidae</tp:taxon-name-part></tp:taxon-name>) and characterization of the African groups and subgroups of the genus</article-title><source>Zookeys</source><day>11</day><month>07</month><year>2022</year><volume>1111</volume><fpage>43</fpage><lpage>198</lpage><pub-id pub-id-type="doi">10.3897/zookeys.1111.77586</pub-id></mixed-citation></tp:treatment-meta><tp:nomenclature><label>﻿</label><tp:taxon-name>
                <object-id xmlns:xlink="http://www.w3.org/1999/xlink" content-type="arpha" xlink:type="simple">B50A4158-81E2-5F3A-A3F1-C40515F8950A</object-id>
                <tp:taxon-name-part taxon-name-part-type="genus" reg="Chimarra">Chimarra</tp:taxon-name-part>
                <tp:taxon-name-part taxon-name-part-type="species" reg="obuncata">obuncata</tp:taxon-name-part>
                <object-id xmlns:xlink="http://www.w3.org/1999/xlink" content-type="zoobank" xlink:type="simple">http://zoobank.org/039AE4DE-6783-430F-84EA-11FEFD4D99D7</object-id>
              </tp:taxon-name><tp:taxon-status xmlns:xlink="http://www.w3.org/1999/xlink" xlink:type="simple">sp. nov.</tp:taxon-status><xref ref-type="fig" rid="F42">Fig. 43A–G</xref></tp:nomenclature><tp:treatment-sec sec-type="type material" id="SECID0EIQBM"><title>Type material.</title><p><bold><italic>Holotype</italic>.</bold> Ghana – <bold>Western Reg.</bold> ● ♂ (in alcohol); Ankasa Game Production Reserve; <named-content xmlns:xlink="http://www.w3.org/1999/xlink" content-type="dwc:verbatimCoordinates" xlink:type="simple"><named-content content-type="geo-json" specific-use="{&#34;type&#34;:&#34;Point&#34;,&#34;coordinates&#34;:[-2.616667,5.250000]}" id="NCID0EYQBM" xlink:type="simple">5°15'N, 2°37'W</named-content></named-content>; 7–11 Dec. 1993; T Andersen &amp; J Kjærandsen leg.; Malaise trap; <named-content xmlns:xlink="http://www.w3.org/1999/xlink" content-type="dwc:institutional_code" xlink:title="University of Minnesota" xlink:href="http://grbio.org/institution/university-minnesota" xlink:type="simple">UMSP</named-content> 000550042. <bold><italic>Paratype</italic>.</bold> Ghana – <bold>Western Reg.</bold> ● 1♂; same data as for holotype; <named-content xmlns:xlink="http://www.w3.org/1999/xlink" content-type="dwc:institutional_code" xlink:title="Department of Natural History, University Museum of Bergen" xlink:href="http://grbio.org/institution/museum-zoology-university-bergen-invertebrate-collection" xlink:type="simple">ZMBN</named-content>.</p><fig id="F42" position="float" orientation="portrait"><object-id xmlns:xlink="http://www.w3.org/1999/xlink" content-type="doi" xlink:type="simple">10.3897/zookeys.1111.77586.figure43</object-id><object-id xmlns:xlink="http://www.w3.org/1999/xlink" content-type="arpha" xlink:type="simple">D57CA025-A6F0-5A0C-B9E4-74CCB2FA3355</object-id><label>Figure 43.</label><caption><p><italic><tp:taxon-name><tp:taxon-name-part taxon-name-part-type="genus" reg="Chimarra">Chimarra</tp:taxon-name-part><tp:taxon-name-part taxon-name-part-type="species" reg="obuncata">obuncata</tp:taxon-name-part></tp:taxon-name></italic> sp. nov., ♂ genitalia <bold>A</bold> lateral <bold>B</bold> dorsal, segments IX and X <bold>C</bold> tergum VIII, dorsal <bold>D</bold> inferior appendage, ventral <bold>E</bold> inferior appendage, dorsal <bold>F</bold> phallus, lateral <bold>G</bold> phallus, ventral.</p></caption><graphic xmlns:xlink="http://www.w3.org/1999/xlink" xlink:href="zookeys-1111-043_article-77586__-g042.jpg" position="float" orientation="portrait" xlink:type="simple" id="oo_711509.jpg"><uri content-type="original_file" xlink:type="simple">https://binary.pensoft.net/fig/711509</uri></graphic></fig></tp:treatment-sec><tp:treatment-sec sec-type="material" id="SECID0ERSBM"><title>Additional material.</title><p>Ghana – <bold>Western Reg.</bold> ● 7♀♀; Ankasa Game Production Reserve; <named-content xmlns:xlink="http://www.w3.org/1999/xlink" content-type="dwc:verbatimCoordinates" xlink:type="simple"><named-content content-type="geo-json" specific-use="{&#34;type&#34;:&#34;Point&#34;,&#34;coordinates&#34;:[-2.616667,5.250000]}" id="NCID0E3SBM" xlink:type="simple">5°15'N, 2°37'W</named-content></named-content>; 6–12 Dec. 1993; T Andersen &amp; J Kjærandsen leg.; Malaise trap; <named-content xmlns:xlink="http://www.w3.org/1999/xlink" content-type="dwc:institutional_code" xlink:title="Department of Natural History, University Museum of Bergen" xlink:href="http://grbio.org/institution/museum-zoology-university-bergen-invertebrate-collection" xlink:type="simple">ZMBN</named-content>.</p></tp:treatment-sec><tp:treatment-sec sec-type="diagnosis" id="SECID0EFTBM"><title>Diagnosis.</title><p><italic><tp:taxon-name><tp:taxon-name-part taxon-name-part-type="genus" reg="Chimarra">Chimarra</tp:taxon-name-part><tp:taxon-name-part taxon-name-part-type="species" reg="obuncata">obuncata</tp:taxon-name-part></tp:taxon-name></italic> is easily identified by its short, rounded inferior appendages and the structure of tergum X, with its short sensillum-bearing processes. The structure of the phallobase, which is very short and has the apex tapered and subacute apically also distinguishes it from other species of the subgroup.</p></tp:treatment-sec><tp:treatment-sec sec-type="description" id="SECID0EWTBM"><title>Description.</title><p><bold><italic>Adult.</italic></bold> Overall color (in alcohol) yellowish brown. Head short (postocular parietal sclerite short). Palps elongate; maxillary palp with 1<sup>st</sup> segment very short (approximately as long as wide), 2<sup>nd</sup> segment moderately elongate (distinctly shorter than 3<sup>rd</sup>), apex with cluster of stiff setae, 3<sup>rd</sup> segment elongate, 4<sup>th</sup> segment relatively short (shorter than 2<sup>nd</sup>), 5<sup>th</sup> segment very elongate and narrow (subequal to 3<sup>rd</sup> and 4<sup>th</sup> combined). Forewing length: male, 3.5–3.8 mm; female, 3.7–4.5mm. Fore- and hind wings with forks I, II, III, and V present. Forewing with R<sub>1</sub> straight, stem of Rs straight, or nearly so, basal fork of discoidal cell slightly enlarged, length of cell ~ 2× width, forks I and II subsessile, <italic>r</italic> crossvein diagonal, intersecting discoidal cell near apical fork, <italic>s</italic>, <italic>r-m</italic>, and <italic>m</italic> crossveins linear and hyaline, both 2A and 3A looped to 1A (2A without apical fork). Hind wing with R<sub>1</sub> faintly evident basally, obsolete or fused to subcosta distally, forks I and II subsessile, fork III distal and narrow, anal loop small. Forelegs with apical tibial spur short; male with modified tarsal claws, apical 2 segments of tarsi enlarged and flattened, claws asymmetrical, outer one elongate and twisted.</p><p><bold><italic>Male genitalia.</italic></bold> Segment VIII with sternum very short, without posteroventral projection, tergum moderately expanded dorsally (~ 2× length of sternum at base), dorsomesally with broad V-shaped emargination from posterior margin. Segment IX, in lateral view, short, segment widest ventrally, nearly linearly narrowing dorsally from approximately ventral ¼, dorsum very short, without apodemes; posterior margin not or scarcely produced, ventral process absent, inferior appendages inserted near ventral margin; as viewed dorsally, with tergum very narrow, but continuous, sternum very short, subtruncate. Lateral lobes of tergum X very short, each produced as pair of short, rounded dorsal and ventral sensillum-bearing processes, basodorsal pair mound-like, with apical sensilla somewhat mesally oriented, ventral pair more elongate, with apicoventral sensillum of each on short nipple-like process and somewhat laterally oriented, dorsal margin of ventral processes each with curved, dorsally directed, spine-like projection, dorsal lobe of tergum X short, membranous. Preanal appendages short and rounded, not (or hardly) constricted basally, slightly flattened, inserted membranously (not fused to segments IX or X). Inferior appendage without basal inflection; as viewed laterally, very short, rounded, basodorsal margin with short nipple-like projections, each bearing stout apical seta, mesal surface without projections. Phallic apparatus with phallobase very short, with usual basodorsal expansion, apicoventral margin very distinctly sclerotized and produced, somewhat downturned, subacutely narrowed, as viewed dorsally or ventrally; endotheca short, membranous, with two very small spines; phallotremal sclerite complex composed of short, reclinate ring and short rod.</p></tp:treatment-sec><tp:treatment-sec sec-type="etymology" id="SECID0EGVBM"><title>Etymology.</title><p><italic><tp:taxon-name><tp:taxon-name-part taxon-name-part-type="genus" reg="Chimarra">Chimarra</tp:taxon-name-part><tp:taxon-name-part taxon-name-part-type="species" reg="obuncata">obuncata</tp:taxon-name-part></tp:taxon-name></italic>, used as an adjective, from the Latin <italic>obuncus</italic>, meaning bent in or hooked, for the acute dorsal process of the very short tergum X in this species, which is dorsally projected and strongly mesally hooked inward.</p></tp:treatment-sec></tp:taxon-treatment>
