# Supplementary material for: ﻿New species of the genus Chimarra Stephens from Africa (Trichoptera, Philopotamidae) and characterization of the African groups and subgroups of the genus
Source: Zookeys. 2022 Jul 11;1111:43–198. doi: 10.3897/zookeys.1111.77586 (PMC9848911; doi:10.3897/zookeys.1111.77586)
Supplement: XML Treatment for Chimarra triramosa [file zookeys.1111.77586-treatment42.xml]

<!DOCTYPE tp:taxon-treatment
  PUBLIC "-//TaxonX//DTD Taxonomic Treatment Publishing DTD v0 20100105//EN" "tax-treatment-NSO.dtd">
<tp:taxon-treatment xmlns:tp="http://www.plazi.org/taxpub"><tp:treatment-meta><kwd-group><label>Taxon classification</label><kwd>
                  <named-content content-type="kingdom">Animalia</named-content>
                </kwd><kwd>
                  <named-content content-type="order">Trichoptera</named-content>
                </kwd><kwd>
                  <named-content content-type="family">Philopotamidae</named-content>
                </kwd></kwd-group><mixed-citation publication-type="journal"><person-group><name><surname>Blahnik</surname><given-names>Roger</given-names></name><name><surname>Andersen</surname><given-names>Trond</given-names></name></person-group><article-title>﻿New species of the genus <italic><tp:taxon-name><tp:taxon-name-part taxon-name-part-type="genus" reg="Chimarra">Chimarra</tp:taxon-name-part></tp:taxon-name></italic> Stephens from Africa (<tp:taxon-name><tp:taxon-name-part taxon-name-part-type="order">Trichoptera</tp:taxon-name-part></tp:taxon-name>, <tp:taxon-name><tp:taxon-name-part taxon-name-part-type="family">Philopotamidae</tp:taxon-name-part></tp:taxon-name>) and characterization of the African groups and subgroups of the genus</article-title><source>Zookeys</source><day>11</day><month>07</month><year>2022</year><volume>1111</volume><fpage>43</fpage><lpage>198</lpage><pub-id pub-id-type="doi">10.3897/zookeys.1111.77586</pub-id></mixed-citation></tp:treatment-meta><tp:nomenclature><label>﻿</label><tp:taxon-name>
                <object-id xmlns:xlink="http://www.w3.org/1999/xlink" content-type="arpha" xlink:type="simple">5487BDF9-B52D-576A-BD57-971EFB27FC3A</object-id>
                <tp:taxon-name-part taxon-name-part-type="genus" reg="Chimarra">Chimarra</tp:taxon-name-part>
                <tp:taxon-name-part taxon-name-part-type="species" reg="triramosa">triramosa</tp:taxon-name-part>
                <object-id xmlns:xlink="http://www.w3.org/1999/xlink" content-type="zoobank" xlink:type="simple">http://zoobank.org/E9134C4F-47C0-40FF-8CF9-66987226CAF1</object-id>
              </tp:taxon-name><tp:taxon-status xmlns:xlink="http://www.w3.org/1999/xlink" xlink:type="simple">sp. nov.</tp:taxon-status><xref ref-type="fig" rid="F46">Fig. 47A–E</xref></tp:nomenclature><tp:treatment-sec sec-type="type material" id="SECID0EFOCM"><title>Type material.</title><p><bold><italic>Holotype</italic>.</bold> Ghana – <bold>Volta Reg.</bold> ● ♂ (in alcohol); Wli, Agumatsa waterfall, station # 12<sup>A</sup>; <named-content xmlns:xlink="http://www.w3.org/1999/xlink" content-type="dwc:verbatimCoordinates" xlink:type="simple"><named-content content-type="geo-json" specific-use="{&#34;type&#34;:&#34;Point&#34;,&#34;coordinates&#34;:[0.591944,7.124722]}" id="NCID0EXOCM" xlink:type="simple">7°07'29"N, 0°35'31"E</named-content></named-content>; 13–16 Mar.1993; JS Amakye &amp; J Kjærandsen leg.; Malaise trap; <named-content xmlns:xlink="http://www.w3.org/1999/xlink" content-type="dwc:institutional_code" xlink:title="University of Minnesota" xlink:href="http://grbio.org/institution/university-minnesota" xlink:type="simple">UMSP</named-content> 000550045. <bold><italic>Paratypes</italic>.</bold> Ghana – <bold>Volta Reg.</bold> ● 3♂♂; same data as for holotype except station # 5<sup>A</sup>; 4–13 Mar. 1993; <named-content xmlns:xlink="http://www.w3.org/1999/xlink" content-type="dwc:institutional_code" xlink:title="Department of Natural History, University Museum of Bergen" xlink:href="http://grbio.org/institution/museum-zoology-university-bergen-invertebrate-collection" xlink:type="simple">ZMBN</named-content> ● 1♂; same data as for holotype except station # 5<sup>B</sup>; 10–13 Mar. 1993; <named-content xmlns:xlink="http://www.w3.org/1999/xlink" content-type="dwc:institutional_code" xlink:title="Department of Natural History, University Museum of Bergen" xlink:href="http://grbio.org/institution/museum-zoology-university-bergen-invertebrate-collection" xlink:type="simple">ZMBN</named-content> ● 2♂♂; same data as for holotype except station # 6<sup>B</sup>; 12–15 Mar. 1993; <named-content xmlns:xlink="http://www.w3.org/1999/xlink" content-type="dwc:institutional_code" xlink:title="Department of Natural History, University Museum of Bergen" xlink:href="http://grbio.org/institution/museum-zoology-university-bergen-invertebrate-collection" xlink:type="simple">ZMBN</named-content> ● 1♂; same data as for holotype except station # 7<sup>A</sup>; 10–13 Mar. 1993; <named-content xmlns:xlink="http://www.w3.org/1999/xlink" content-type="dwc:institutional_code" xlink:title="Department of Natural History, University Museum of Bergen" xlink:href="http://grbio.org/institution/museum-zoology-university-bergen-invertebrate-collection" xlink:type="simple">ZMBN</named-content> ● 3♂♂; same data as for holotype except station # 8<sup>A</sup>; 7–13 Mar. 1993; <named-content xmlns:xlink="http://www.w3.org/1999/xlink" content-type="dwc:institutional_code" xlink:title="Department of Natural History, University Museum of Bergen" xlink:href="http://grbio.org/institution/museum-zoology-university-bergen-invertebrate-collection" xlink:type="simple">ZMBN</named-content> ● 3♂♂; same data as for holotype except station # 8<sup>B</sup>; <named-content xmlns:xlink="http://www.w3.org/1999/xlink" content-type="dwc:institutional_code" xlink:title="Department of Natural History, University Museum of Bergen" xlink:href="http://grbio.org/institution/museum-zoology-university-bergen-invertebrate-collection" xlink:type="simple">ZMBN</named-content> ● 3♂♂; same data as for holotype except station # 9<sup>A</sup>; 10–13 Mar. 1993; <named-content xmlns:xlink="http://www.w3.org/1999/xlink" content-type="dwc:institutional_code" xlink:title="Department of Natural History, University Museum of Bergen" xlink:href="http://grbio.org/institution/museum-zoology-university-bergen-invertebrate-collection" xlink:type="simple">ZMBN</named-content> ● 13♂♂; same data as for holotype except station # 9<sup>B</sup>; 4–13 Mar. 1993; <named-content xmlns:xlink="http://www.w3.org/1999/xlink" content-type="dwc:institutional_code" xlink:title="Department of Natural History, University Museum of Bergen" xlink:href="http://grbio.org/institution/museum-zoology-university-bergen-invertebrate-collection" xlink:type="simple">ZMBN</named-content> ● 281♂♂; same data as for holotype except station # 10<sup>A</sup>; <named-content xmlns:xlink="http://www.w3.org/1999/xlink" content-type="dwc:institutional_code" xlink:title="Department of Natural History, University Museum of Bergen" xlink:href="http://grbio.org/institution/museum-zoology-university-bergen-invertebrate-collection" xlink:type="simple">ZMBN</named-content> ● 10♂♂; same data as for holotype except station # 11<sup>A</sup>; <named-content xmlns:xlink="http://www.w3.org/1999/xlink" content-type="dwc:institutional_code" xlink:title="Department of Natural History, University Museum of Bergen" xlink:href="http://grbio.org/institution/museum-zoology-university-bergen-invertebrate-collection" xlink:type="simple">ZMBN</named-content> ● 5♂♂; same data as for holotype except station # 12<sup>A</sup>; 7–13 Mar. 1993; <named-content xmlns:xlink="http://www.w3.org/1999/xlink" content-type="dwc:institutional_code" xlink:title="Department of Natural History, University Museum of Bergen" xlink:href="http://grbio.org/institution/museum-zoology-university-bergen-invertebrate-collection" xlink:type="simple">ZMBN</named-content> ● 2♂♂; same data as for holotype except station # 12<sup>B</sup>; 7–16 Mar. 1993; <named-content xmlns:xlink="http://www.w3.org/1999/xlink" content-type="dwc:institutional_code" xlink:title="Department of Natural History, University Museum of Bergen" xlink:href="http://grbio.org/institution/museum-zoology-university-bergen-invertebrate-collection" xlink:type="simple">ZMBN</named-content> ● 7♂♂; same data as for holotype except station # 6; 11 Mar. 1993; light trap; <named-content xmlns:xlink="http://www.w3.org/1999/xlink" content-type="dwc:institutional_code" xlink:title="Department of Natural History, University Museum of Bergen" xlink:href="http://grbio.org/institution/museum-zoology-university-bergen-invertebrate-collection" xlink:type="simple">ZMBN</named-content> ● 286♂♂; same data as for holotype except station # 10; 8 Mar. 1993; light trap; <named-content xmlns:xlink="http://www.w3.org/1999/xlink" content-type="dwc:institutional_code" xlink:title="Department of Natural History, University Museum of Bergen" xlink:href="http://grbio.org/institution/museum-zoology-university-bergen-invertebrate-collection" xlink:type="simple">ZMBN</named-content> ● 3♂♂; same data as for holotype except 19 Nov. 1993; J Kjærandsen leg.; light trap; <named-content xmlns:xlink="http://www.w3.org/1999/xlink" content-type="dwc:institutional_code" xlink:title="Department of Natural History, University Museum of Bergen" xlink:href="http://grbio.org/institution/museum-zoology-university-bergen-invertebrate-collection" xlink:type="simple">ZMBN</named-content> ● 45♂♂; same data as for holotype except 8 Mar. 1993; sweep net; <named-content xmlns:xlink="http://www.w3.org/1999/xlink" content-type="dwc:institutional_code" xlink:title="Department of Natural History, University Museum of Bergen" xlink:href="http://grbio.org/institution/museum-zoology-university-bergen-invertebrate-collection" xlink:type="simple">ZMBN</named-content>. – <bold>Eastern Reg.</bold> ● 2♂♂; Boti Falls; <named-content xmlns:xlink="http://www.w3.org/1999/xlink" content-type="dwc:verbatimCoordinates" xlink:type="simple"><named-content content-type="geo-json" specific-use="{&#34;type&#34;:&#34;Point&#34;,&#34;coordinates&#34;:[-0.218056,6.194444]}" id="NCID0EDSCM" xlink:type="simple">6°11'40"N, 0°13'05"W</named-content></named-content>; 28 Oct. – 4 Nov. 1994; T Andersen leg.; Malaise trap; <named-content xmlns:xlink="http://www.w3.org/1999/xlink" content-type="dwc:institutional_code" xlink:title="Department of Natural History, University Museum of Bergen" xlink:href="http://grbio.org/institution/museum-zoology-university-bergen-invertebrate-collection" xlink:type="simple">ZMBN</named-content> ● 4♂♂; Kibi, Subri stream; <named-content xmlns:xlink="http://www.w3.org/1999/xlink" content-type="dwc:verbatimCoordinates" xlink:type="simple"><named-content content-type="geo-json" specific-use="{&#34;type&#34;:&#34;Point&#34;,&#34;coordinates&#34;:[-0.550000,6.166667]}" id="NCID0EPSCM" xlink:type="simple">6°10'N 0°33'W</named-content></named-content>; 5 Nov. 1993; J Kjærandsen leg.; light trap; <named-content xmlns:xlink="http://www.w3.org/1999/xlink" content-type="dwc:institutional_code" xlink:title="Department of Natural History, University Museum of Bergen" xlink:href="http://grbio.org/institution/museum-zoology-university-bergen-invertebrate-collection" xlink:type="simple">ZMBN</named-content>.</p><fig id="F46" position="float" orientation="portrait"><object-id xmlns:xlink="http://www.w3.org/1999/xlink" content-type="doi" xlink:type="simple">10.3897/zookeys.1111.77586.figure47</object-id><object-id xmlns:xlink="http://www.w3.org/1999/xlink" content-type="arpha" xlink:type="simple">46564B36-7BC9-55C0-B2BA-BA4CB48E3AF2</object-id><label>Figure 47.</label><caption><p><italic><tp:taxon-name><tp:taxon-name-part taxon-name-part-type="genus" reg="Chimarra">Chimarra</tp:taxon-name-part><tp:taxon-name-part taxon-name-part-type="species" reg="triramosa">triramosa</tp:taxon-name-part></tp:taxon-name></italic> sp. nov., ♂ genitalia <bold>A</bold> lateral <bold>B</bold> dorsal, segments IX and X <bold>C</bold> inferior appendage, ventral <bold>D</bold> inferior appendage, dorsal <bold>E</bold> phallus, lateral.</p></caption><graphic xmlns:xlink="http://www.w3.org/1999/xlink" xlink:href="zookeys-1111-043_article-77586__-g046.jpg" position="float" orientation="portrait" xlink:type="simple" id="oo_711513.jpg"><uri content-type="original_file" xlink:type="simple">https://binary.pensoft.net/fig/711513</uri></graphic></fig></tp:treatment-sec><tp:treatment-sec sec-type="material" id="SECID0E1TCM"><title>Additional material.</title><p>Ghana – <bold>Eastern Reg.</bold> ● 4♀♀; Kibi, Subri stream; <named-content xmlns:xlink="http://www.w3.org/1999/xlink" content-type="dwc:verbatimCoordinates" xlink:type="simple"><named-content content-type="geo-json" specific-use="{&#34;type&#34;:&#34;Point&#34;,&#34;coordinates&#34;:[-0.550000,6.166667]}" id="NCID0EFUCM" xlink:type="simple">6°10'N, 0°33'W</named-content></named-content>; 5 Nov. 1993; J Kjærandsen leg.; light trap; <named-content xmlns:xlink="http://www.w3.org/1999/xlink" content-type="dwc:institutional_code" xlink:title="Department of Natural History, University Museum of Bergen" xlink:href="http://grbio.org/institution/museum-zoology-university-bergen-invertebrate-collection" xlink:type="simple">ZMBN</named-content>. – <bold>Volta Reg.</bold> ● 2♀♀; Wli, Agumatsa waterfall, station # 5<sup>B</sup>; <named-content xmlns:xlink="http://www.w3.org/1999/xlink" content-type="dwc:verbatimCoordinates" xlink:type="simple"><named-content content-type="geo-json" specific-use="{&#34;type&#34;:&#34;Point&#34;,&#34;coordinates&#34;:[0.591944,7.124722]}" id="NCID0EVUCM" xlink:type="simple">7°07'29"N, 0°35'31"E</named-content></named-content>; 10–13 Mar. 1993; JS Amakye &amp; J Kjærandsen leg.; Malaise trap; <named-content xmlns:xlink="http://www.w3.org/1999/xlink" content-type="dwc:institutional_code" xlink:title="Department of Natural History, University Museum of Bergen" xlink:href="http://grbio.org/institution/museum-zoology-university-bergen-invertebrate-collection" xlink:type="simple">ZMBN</named-content> ● 3♀♀; same collection data as for preceding except station # 6<sup>B</sup>; 12–15 Mar. 1993; <named-content xmlns:xlink="http://www.w3.org/1999/xlink" content-type="dwc:institutional_code" xlink:title="Department of Natural History, University Museum of Bergen" xlink:href="http://grbio.org/institution/museum-zoology-university-bergen-invertebrate-collection" xlink:type="simple">ZMBN</named-content> ● 2♀♀; same collection data as for preceding except station # 8<sup>B</sup>; 7–13 Mar. 1993; <named-content xmlns:xlink="http://www.w3.org/1999/xlink" content-type="dwc:institutional_code" xlink:title="Department of Natural History, University Museum of Bergen" xlink:href="http://grbio.org/institution/museum-zoology-university-bergen-invertebrate-collection" xlink:type="simple">ZMBN</named-content> ● 2♀♀; same collection data as for preceding except station # 9<sup>A</sup>; 10–13 Mar. 1993; <named-content xmlns:xlink="http://www.w3.org/1999/xlink" content-type="dwc:institutional_code" xlink:title="Department of Natural History, University Museum of Bergen" xlink:href="http://grbio.org/institution/museum-zoology-university-bergen-invertebrate-collection" xlink:type="simple">ZMBN</named-content> ● 6♀♀; same collection data as for preceding except station # 9<sup>B</sup>; 4–13 Mar. 1993; <named-content xmlns:xlink="http://www.w3.org/1999/xlink" content-type="dwc:institutional_code" xlink:title="Department of Natural History, University Museum of Bergen" xlink:href="http://grbio.org/institution/museum-zoology-university-bergen-invertebrate-collection" xlink:type="simple">ZMBN</named-content> ● 230♀♀; same collection data as for preceding except station # 10<sup>A</sup>; <named-content xmlns:xlink="http://www.w3.org/1999/xlink" content-type="dwc:institutional_code" xlink:title="Department of Natural History, University Museum of Bergen" xlink:href="http://grbio.org/institution/museum-zoology-university-bergen-invertebrate-collection" xlink:type="simple">ZMBN</named-content> ● 2♀♀; same collection data as for preceding except station # 10<sup>B</sup>; 10–13 Mar. 1993; <named-content xmlns:xlink="http://www.w3.org/1999/xlink" content-type="dwc:institutional_code" xlink:title="Department of Natural History, University Museum of Bergen" xlink:href="http://grbio.org/institution/museum-zoology-university-bergen-invertebrate-collection" xlink:type="simple">ZMBN</named-content> ● 6♀♀; same collection data as for preceding except station # 11<sup>A</sup>; 4–13 Mar. 1993; <named-content xmlns:xlink="http://www.w3.org/1999/xlink" content-type="dwc:institutional_code" xlink:title="Department of Natural History, University Museum of Bergen" xlink:href="http://grbio.org/institution/museum-zoology-university-bergen-invertebrate-collection" xlink:type="simple">ZMBN</named-content> ● 2♀♀; same collection data as for preceding except station # 12<sup>A</sup>; 7–13 Mar. 1993; <named-content xmlns:xlink="http://www.w3.org/1999/xlink" content-type="dwc:institutional_code" xlink:title="Department of Natural History, University Museum of Bergen" xlink:href="http://grbio.org/institution/museum-zoology-university-bergen-invertebrate-collection" xlink:type="simple">ZMBN</named-content> ● 2♀♀; same collection data as for preceding except station # 12<sup>B</sup>; 7–16 Mar. 1993; <named-content xmlns:xlink="http://www.w3.org/1999/xlink" content-type="dwc:institutional_code" xlink:title="Department of Natural History, University Museum of Bergen" xlink:href="http://grbio.org/institution/museum-zoology-university-bergen-invertebrate-collection" xlink:type="simple">ZMBN</named-content> ● 70♀♀; same collection data as for preceding except station # 10; 8 Mar. 1993; light trap; <named-content xmlns:xlink="http://www.w3.org/1999/xlink" content-type="dwc:institutional_code" xlink:title="Department of Natural History, University Museum of Bergen" xlink:href="http://grbio.org/institution/museum-zoology-university-bergen-invertebrate-collection" xlink:type="simple">ZMBN</named-content> ● 1♀; same collection data as for preceding except station # 12; 16 Nov. 1993; J Kjærandsen leg.; <named-content xmlns:xlink="http://www.w3.org/1999/xlink" content-type="dwc:institutional_code" xlink:title="Department of Natural History, University Museum of Bergen" xlink:href="http://grbio.org/institution/museum-zoology-university-bergen-invertebrate-collection" xlink:type="simple">ZMBN</named-content> ● 1♀; same collection data as for preceding except 19 Nov. 1993; <named-content xmlns:xlink="http://www.w3.org/1999/xlink" content-type="dwc:institutional_code" xlink:title="University of Minnesota" xlink:href="http://grbio.org/institution/university-minnesota" xlink:type="simple">UMSP</named-content>.</p></tp:treatment-sec><tp:treatment-sec sec-type="diagnosis" id="SECID0EAXCM"><title>Diagnosis.</title><p><italic><tp:taxon-name><tp:taxon-name-part taxon-name-part-type="genus" reg="Chimarra">Chimarra</tp:taxon-name-part><tp:taxon-name-part taxon-name-part-type="species" reg="triramosa">triramosa</tp:taxon-name-part></tp:taxon-name></italic> is most readily diagnosed by its ovate inferior appendages, each with a short preapical projection on its mesal surface; lateral lobes of tergum X, each of which is divided into three pairs of short, curved spine-like projections; and especially by the short phallobase, with a decurved and mesally divided ventral apex, each half of which, in turn, has its apex crescentic, forming an additional two apical projections, in lateral view.</p></tp:treatment-sec><tp:treatment-sec sec-type="description" id="SECID0ERXCM"><title>Description.</title><p><bold><italic>Adult.</italic></bold> Overall color (in alcohol) light brown, underside and appendages yellowish brown, setal warts of head pale, contrasting. Head short (postocular parietal sclerite short). Palps elongate; maxillary palp with 1<sup>st</sup> segment very short (approximately as long as wide), 2<sup>nd</sup> segment moderately elongate (slightly shorter than 3<sup>rd</sup>), apex with cluster of ~ 6–8 stiff setae, 3<sup>rd</sup> segment elongate, 4<sup>th</sup> segment short (shorter than 2<sup>nd</sup>), 5<sup>th</sup> segment very elongate and narrow (slightly shorter than 3<sup>rd</sup> and 4<sup>th</sup> combined); both sets of palps with evident longitudinal row of more elongate setae on dorsomesal surface, graded and shortened on apical segments. Forewing length: male, 3.2–4.0 mm; female, 4.0–5.0 mm. Fore- and hind wings with forks I, II, III, and V present. Forewing with R<sub>1</sub> straight, stem of Rs straight, or nearly so, basal fork of discoidal cell slightly enlarged, evenly forked, length of cell ~ 2× width, forks I and II subsessile, <italic>r</italic> crossvein diagonal, intersecting discoidal cell near apical fork, <italic>s</italic>, <italic>r-m</italic>, and <italic>m</italic> crossveins linear and hyaline, both 2A and 3A looped to 1A (2A without apical fork). Hind wing with R<sub>1</sub> obsolete (or fused to subcosta), forks I and II subsessile, fork III distal and relatively narrow, anal loop small. Forelegs with apical tibial spur very short; male with modified tarsal claws, apical three segments of tarsi short and flattened, claws asymmetrical, outer one elongate and twisted.</p><p><bold><italic>Male genitalia.</italic></bold> Segment VIII very short, tergum slightly longer than sternum, sternum without posteroventral projection. Segment IX, in lateral view, very short, anteroventral margin only slightly expanded, dorsal margin without apodemes, ventral process very short, subtriangular, more or less ventrally oriented, inferior appendages inserted near ventral margin; as viewed dorsally, with tergum very narrow, but continuous, sternum short, subtruncate. Tergum X with mesal lobe very short and membranous, lateral lobes very short and strongly sclerotized, somewhat variable in structure, each produced into three more or less spine-like lobes, one curved ventrally, with apex recurved dorsally, one intermediate and laterally curved lobe, often subtruncate apically, and one dorsomesally curved lobe; sensilla of lobes very small and reduced in number (possibly only two, one on posterobasal margin of dorsal lobe, other either apically or preapically on lateral lobe). Preanal appendages short and rounded, slightly flattened, inserted membranously (not fused to segments IX or X). Inferior appendage without basal inflection; as viewed laterally, ovately rounded, subtruncate apically, with short lateral setae and row of spaced, more elongate setae on dorsal margin; mesal surface with distinctly sclerotized, short, preapical spine-like projection. Phallic apparatus with phallobase very short and strongly sclerotized, with usual basodorsal expansion, securely anchored within segment by semi-sclerotized periphallic membrane (attached to lateral margin of segment IX), apicoventral margin of phallobase very distinctly sclerotized and produced, down-turned, apex divided mesally, with each half of divided apex produced into pair of apical and preapical spine-like processes (thus with four apical spine-like projections); endotheca short, membranous, with pair of apical, lightly sclerotized, subtriangular spines (possibly connected mesally); phallotremal sclerite complex composed of short rod and ring structure, with indistinct lateral sclerite.</p></tp:treatment-sec><tp:treatment-sec sec-type="etymology" id="SECID0EBZCM"><title>Etymology.</title><p><italic><tp:taxon-name><tp:taxon-name-part taxon-name-part-type="genus" reg="Chimarra">Chimarra</tp:taxon-name-part><tp:taxon-name-part taxon-name-part-type="species" reg="triramosa">triramosa</tp:taxon-name-part></tp:taxon-name></italic>, used as an adjective, from the Latin <italic>ramus</italic>, or branch, for the 3-branched tergum X of this species, which is one of its most defining characters.</p></tp:treatment-sec></tp:taxon-treatment>
