# Supplementary material for: ﻿New species of the genus Chimarra Stephens from Africa (Trichoptera, Philopotamidae) and characterization of the African groups and subgroups of the genus
Source: Zookeys. 2022 Jul 11;1111:43–198. doi: 10.3897/zookeys.1111.77586 (PMC9848911; doi:10.3897/zookeys.1111.77586)
Supplement: XML Treatment for Chimarra uncinata [file zookeys.1111.77586-treatment43.xml]

<!DOCTYPE tp:taxon-treatment
  PUBLIC "-//TaxonX//DTD Taxonomic Treatment Publishing DTD v0 20100105//EN" "tax-treatment-NSO.dtd">
<tp:taxon-treatment xmlns:tp="http://www.plazi.org/taxpub"><tp:treatment-meta><kwd-group><label>Taxon classification</label><kwd>
                  <named-content content-type="kingdom">Animalia</named-content>
                </kwd><kwd>
                  <named-content content-type="order">Trichoptera</named-content>
                </kwd><kwd>
                  <named-content content-type="family">Philopotamidae</named-content>
                </kwd></kwd-group><mixed-citation publication-type="journal"><person-group><name><surname>Blahnik</surname><given-names>Roger</given-names></name><name><surname>Andersen</surname><given-names>Trond</given-names></name></person-group><article-title>﻿New species of the genus <italic><tp:taxon-name><tp:taxon-name-part taxon-name-part-type="genus" reg="Chimarra">Chimarra</tp:taxon-name-part></tp:taxon-name></italic> Stephens from Africa (<tp:taxon-name><tp:taxon-name-part taxon-name-part-type="order">Trichoptera</tp:taxon-name-part></tp:taxon-name>, <tp:taxon-name><tp:taxon-name-part taxon-name-part-type="family">Philopotamidae</tp:taxon-name-part></tp:taxon-name>) and characterization of the African groups and subgroups of the genus</article-title><source>Zookeys</source><day>11</day><month>07</month><year>2022</year><volume>1111</volume><fpage>43</fpage><lpage>198</lpage><pub-id pub-id-type="doi">10.3897/zookeys.1111.77586</pub-id></mixed-citation></tp:treatment-meta><tp:nomenclature><label>﻿</label><tp:taxon-name>
                <object-id xmlns:xlink="http://www.w3.org/1999/xlink" content-type="arpha" xlink:type="simple">F078B73C-8C48-5513-8BCC-FE345FD551FE</object-id>
                <tp:taxon-name-part taxon-name-part-type="genus" reg="Chimarra">Chimarra</tp:taxon-name-part>
                <tp:taxon-name-part taxon-name-part-type="species" reg="uncinata">uncinata</tp:taxon-name-part>
                <object-id xmlns:xlink="http://www.w3.org/1999/xlink" content-type="zoobank" xlink:type="simple">http://zoobank.org/F8D2E59B-0617-4308-9DD0-32517239ACB4</object-id>
              </tp:taxon-name><tp:taxon-status xmlns:xlink="http://www.w3.org/1999/xlink" xlink:type="simple">sp. nov.</tp:taxon-status><xref ref-type="fig" rid="F47">Fig. 48A–F</xref></tp:nomenclature><tp:treatment-sec sec-type="type material" id="SECID0EB2CM"><title>Type material.</title><p><bold><italic>Holotype</italic>.</bold> Ghana – <bold>Volta Reg.</bold> ● ♂ (in alcohol); Wli, Agumatsa waterfall, station # 12<sup>A</sup>; <named-content xmlns:xlink="http://www.w3.org/1999/xlink" content-type="dwc:verbatimCoordinates" xlink:type="simple"><named-content content-type="geo-json" specific-use="{&#34;type&#34;:&#34;Point&#34;,&#34;coordinates&#34;:[0.591944,7.124722]}" id="NCID0ET2CM" xlink:type="simple">7°07'29"N, 0°35'31"E</named-content></named-content>; 7–16 Mar. 1993; JS Amakye &amp; J Kjærandsen leg.; Malaise trap; <named-content xmlns:xlink="http://www.w3.org/1999/xlink" content-type="dwc:institutional_code" xlink:title="University of Minnesota" xlink:href="http://grbio.org/institution/university-minnesota" xlink:type="simple">UMSP</named-content> 000550047. <bold><italic>Paratypes</italic>.</bold> Ghana – <bold>Volta Reg.</bold> ● 1♂; same data as for holotype; <named-content xmlns:xlink="http://www.w3.org/1999/xlink" content-type="dwc:institutional_code" xlink:title="Department of Natural History, University Museum of Bergen" xlink:href="http://grbio.org/institution/museum-zoology-university-bergen-invertebrate-collection" xlink:type="simple">ZMBN</named-content> ● 1♂; same data as for holotype except station # 10<sup>B</sup>; 10–13 Mar. 1993; <named-content xmlns:xlink="http://www.w3.org/1999/xlink" content-type="dwc:institutional_code" xlink:title="Department of Natural History, University Museum of Bergen" xlink:href="http://grbio.org/institution/museum-zoology-university-bergen-invertebrate-collection" xlink:type="simple">ZMBN</named-content> ● 1♂; same data as for holotype except station # 12<sup>B</sup>; 13–16 Mar. 1993; <named-content xmlns:xlink="http://www.w3.org/1999/xlink" content-type="dwc:institutional_code" xlink:title="Department of Natural History, University Museum of Bergen" xlink:href="http://grbio.org/institution/museum-zoology-university-bergen-invertebrate-collection" xlink:type="simple">ZMBN</named-content>.</p><fig id="F47" position="float" orientation="portrait"><object-id xmlns:xlink="http://www.w3.org/1999/xlink" content-type="doi" xlink:type="simple">10.3897/zookeys.1111.77586.figure48</object-id><object-id xmlns:xlink="http://www.w3.org/1999/xlink" content-type="arpha" xlink:type="simple">6949279F-0A7A-55EF-8800-97D1BEEEFCE4</object-id><label>Figure 48.</label><caption><p><italic><tp:taxon-name><tp:taxon-name-part taxon-name-part-type="genus" reg="Chimarra">Chimarra</tp:taxon-name-part><tp:taxon-name-part taxon-name-part-type="species" reg="uncinata">uncinata</tp:taxon-name-part></tp:taxon-name></italic> sp. nov., ♂ genitalia <bold>A</bold> lateral <bold>B</bold> dorsal, segments IX and X <bold>C</bold> inferior appendage, ventral <bold>D</bold> inferior appendage, dorsal <bold>E</bold> phallus, lateral <bold>F</bold> phallus apex, ventral.</p></caption><graphic xmlns:xlink="http://www.w3.org/1999/xlink" xlink:href="zookeys-1111-043_article-77586__-g047.jpg" position="float" orientation="portrait" xlink:type="simple" id="oo_711514.jpg"><uri content-type="original_file" xlink:type="simple">https://binary.pensoft.net/fig/711514</uri></graphic></fig></tp:treatment-sec><tp:treatment-sec sec-type="material" id="SECID0EW4CM"><title>Additional material.</title><p>Ghana – <bold>Volta Reg.</bold> ● 1♀; Volta Region, Wli, Agumatsa waterfall, station # 12<sup>A</sup>; <named-content xmlns:xlink="http://www.w3.org/1999/xlink" content-type="dwc:verbatimCoordinates" xlink:type="simple"><named-content content-type="geo-json" specific-use="{&#34;type&#34;:&#34;Point&#34;,&#34;coordinates&#34;:[0.591944,7.124722]}" id="NCID0ED5CM" xlink:type="simple">7°07'29"N, 0°35'31"E</named-content></named-content>; 7–10 Mar. 1993, JS Amakye &amp; J Kjærandsen leg.; Malaise trap; <named-content xmlns:xlink="http://www.w3.org/1999/xlink" content-type="dwc:institutional_code" xlink:title="University of Minnesota" xlink:href="http://grbio.org/institution/university-minnesota" xlink:type="simple">UMSP</named-content>.</p></tp:treatment-sec><tp:treatment-sec sec-type="diagnosis" id="SECID0EM5CM"><title>Diagnosis.</title><p><italic><tp:taxon-name><tp:taxon-name-part taxon-name-part-type="genus" reg="Chimarra">Chimarra</tp:taxon-name-part><tp:taxon-name-part taxon-name-part-type="species" reg="uncinata">uncinata</tp:taxon-name-part></tp:taxon-name></italic> is most readily diagnosed, in combination, by its short inferior appendages, with the ventromesal margins very irregular and serrate, lateral lobes of tergum X, each of which has its apex hook-like, upturned and acute and also has short sensillate lobes on the basodorsal and basoventral margins, and by the form of the phallobase, which is short and has its apex sharply decurrent, with the apex bifid in both lateral and caudal views and with an additional short spine on each side of the dorsal margin just prior to the decurrent apex. It is most similar to <italic><tp:taxon-name><tp:taxon-name-part taxon-name-part-type="genus" reg="Chimarra">C.</tp:taxon-name-part><tp:taxon-name-part taxon-name-part-type="species" reg="serrella">serrella</tp:taxon-name-part></tp:taxon-name></italic> sp. nov., which also has the ventromesal margin of the inferior appendages serrate, but differs in the structure of tergum X.</p></tp:treatment-sec><tp:treatment-sec sec-type="description" id="SECID0EI6CM"><title>Description.</title><p><bold><italic>Adult.</italic></bold> Overall color (in alcohol) light brown, underside and appendages yellowish brown, vertex of head darker, setal warts of head pale, contrasting. Head short (postocular parietal sclerite short). Palps elongate; maxillary palp with 1<sup>st</sup> segment very short (approximately as long as wide), 2<sup>nd</sup> segment moderately elongate (slightly shorter than 3<sup>rd</sup>), apex with cluster of ~ 6–8 stiff setae, 3<sup>rd</sup> segment elongate, 4<sup>th</sup> segment short (shorter than 2<sup>nd</sup>), 5<sup>th</sup> segment very elongate and narrow (slightly shorter than 3<sup>rd</sup> and 4<sup>th</sup> combined). Forewing length: male, 3.2–3.8 mm. Fore- and hind wings with forks I, II, III, and V present. Forewing with R<sub>1</sub> straight, stem of Rs straight, or nearly so, basal fork of discoidal cell slightly enlarged, evenly forked, length of cell ~ 2× width, fork I subsessile, fork II sessile, <italic>r</italic> crossvein diagonal, intersecting discoidal cell near apical fork, <italic>s</italic>, <italic>r-m</italic>, and <italic>m</italic> crossveins linear and hyaline, both 2A and 3A looped to 1A (2A without apical fork). Hind wing with R<sub>1</sub> obsolete (or fused to subcosta), forks I and II subsessile, fork III distal and relatively narrow, anal loop small. Forelegs with apical tibial spur very short; male with modified tarsal claws, apical three segments of tarsi short and flattened, claws asymmetrical, outer one elongate and twisted.</p><p><bold><italic>Male genitalia.</italic></bold> Segment VIII very short, tergum slightly longer than sternum, sternum without posteroventral projection. Segment IX, in lateral view, very short, anteroventral margin only slightly expanded, dorsal margin without apodemes, ventral process very short, subtriangular, more or less ventrally oriented, inferior appendages inserted near ventral margin; as viewed dorsally, with tergum very narrow, but continuous, sternum short, subtruncate. Tergum X with mesal lobe very short and membranous, lateral lobes short and distinctly sclerotized, produced apically into dorsally recurved spine-like projections; sensilla of lobes very small, reduced in number, on short nipple-like basal projections, one dorsally with two or three sensilla and one ventrally with single apical sensillum. Preanal appendages short and rounded, distinctly flattened, inserted membranously (not fused to segments IX or X). Inferior appendage with very weak basal inflection; as viewed laterally, more or less ovate, subangulate apically, with short lateral setae and row of spaced, more elongate setae on dorsal margin; as viewed ventrally, with longitudinal ridge near mesal margin, mesal margin distinctly serrate. Phallic apparatus with phallobase very short and strongly sclerotized, with usual basodorsal expansion, securely anchored within segment by semi-sclerotized periphallic membrane (attached to lateral margin of segment IX), apicoventral margin of phallobase very distinctly sclerotized and produced, down-turned, apex produced into short apical and preapical spine-like processes, apical one weakly divided, dorsolateral margin of apex with additional short spine-like projection on each side; endotheca short, membranous, with very small, lightly sclerotized apical spine; phallotremal sclerite complex composed of short rod and ring structure, with indistinct lateral sclerite.</p></tp:treatment-sec><tp:treatment-sec sec-type="etymology" id="SECID0EYADM"><title>Etymology.</title><p><italic><tp:taxon-name><tp:taxon-name-part taxon-name-part-type="genus" reg="Chimarra">Chimarra</tp:taxon-name-part><tp:taxon-name-part taxon-name-part-type="species" reg="uncinata">uncinata</tp:taxon-name-part></tp:taxon-name></italic>, used as an adjective, from the Latin <italic>uncus</italic>, or hook, for the hooked apex of tergum X in this species, which is a useful identifying character.</p></tp:treatment-sec></tp:taxon-treatment>
