# Supplementary material for: ﻿New species of the genus Chimarra Stephens from Africa (Trichoptera, Philopotamidae) and characterization of the African groups and subgroups of the genus
Source: Zookeys. 2022 Jul 11;1111:43–198. doi: 10.3897/zookeys.1111.77586 (PMC9848911; doi:10.3897/zookeys.1111.77586)
Supplement: XML Treatment for Chimarra giboni [file zookeys.1111.77586-treatment45.xml]

<!DOCTYPE tp:taxon-treatment
  PUBLIC "-//TaxonX//DTD Taxonomic Treatment Publishing DTD v0 20100105//EN" "tax-treatment-NSO.dtd">
<tp:taxon-treatment xmlns:tp="http://www.plazi.org/taxpub"><tp:treatment-meta><kwd-group><label>Taxon classification</label><kwd>
                  <named-content content-type="kingdom">Animalia</named-content>
                </kwd><kwd>
                  <named-content content-type="order">Trichoptera</named-content>
                </kwd><kwd>
                  <named-content content-type="family">Philopotamidae</named-content>
                </kwd></kwd-group><mixed-citation publication-type="journal"><person-group><name><surname>Blahnik</surname><given-names>Roger</given-names></name><name><surname>Andersen</surname><given-names>Trond</given-names></name></person-group><article-title>﻿New species of the genus <italic><tp:taxon-name><tp:taxon-name-part taxon-name-part-type="genus" reg="Chimarra">Chimarra</tp:taxon-name-part></tp:taxon-name></italic> Stephens from Africa (<tp:taxon-name><tp:taxon-name-part taxon-name-part-type="order">Trichoptera</tp:taxon-name-part></tp:taxon-name>, <tp:taxon-name><tp:taxon-name-part taxon-name-part-type="family">Philopotamidae</tp:taxon-name-part></tp:taxon-name>) and characterization of the African groups and subgroups of the genus</article-title><source>Zookeys</source><day>11</day><month>07</month><year>2022</year><volume>1111</volume><fpage>43</fpage><lpage>198</lpage><pub-id pub-id-type="doi">10.3897/zookeys.1111.77586</pub-id></mixed-citation></tp:treatment-meta><tp:nomenclature><label>﻿</label><tp:taxon-name>
                <object-id xmlns:xlink="http://www.w3.org/1999/xlink" content-type="arpha" xlink:type="simple">FE8810C0-98A3-5573-BEEC-9DF53A37B265</object-id>
                <tp:taxon-name-part taxon-name-part-type="genus" reg="Chimarra">Chimarra</tp:taxon-name-part>
                <tp:taxon-name-part taxon-name-part-type="species" reg="giboni">giboni</tp:taxon-name-part>
                <object-id xmlns:xlink="http://www.w3.org/1999/xlink" content-type="zoobank" xlink:type="simple">http://zoobank.org/2DD1B8CE-7038-4454-8F5F-07A2662A70CD</object-id>
              </tp:taxon-name><tp:taxon-status xmlns:xlink="http://www.w3.org/1999/xlink" xlink:type="simple">sp. nov.</tp:taxon-status><xref ref-type="fig" rid="F49">Fig. 50A–D</xref></tp:nomenclature><tp:treatment-sec sec-type="type material" id="SECID0ENQDM"><title>Type material.</title><p><bold><italic>Holotype</italic>.</bold> Ghana – <bold>Western Reg.</bold> ● ♂ (in alcohol); Ankasa Game Production Reserve; <named-content xmlns:xlink="http://www.w3.org/1999/xlink" content-type="dwc:verbatimCoordinates" xlink:type="simple"><named-content content-type="geo-json" specific-use="{&#34;type&#34;:&#34;Point&#34;,&#34;coordinates&#34;:[-2.616667,5.250000]}" id="NCID0E4QDM" xlink:type="simple">5°15'N, 2°37'W</named-content></named-content>; 6–12 Dec. 1993; T Andersen &amp; J Kjærandsen leg.; Malaise trap; <named-content xmlns:xlink="http://www.w3.org/1999/xlink" content-type="dwc:institutional_code" xlink:title="University of Minnesota" xlink:href="http://grbio.org/institution/university-minnesota" xlink:type="simple">UMSP</named-content> 000550050. <bold><italic>Paratypes</italic>.</bold> Ghana – <bold>Western Reg.</bold> ● 4♂♂; same data as for holotype; <named-content xmlns:xlink="http://www.w3.org/1999/xlink" content-type="dwc:institutional_code" xlink:title="Department of Natural History, University Museum of Bergen" xlink:href="http://grbio.org/institution/museum-zoology-university-bergen-invertebrate-collection" xlink:type="simple">ZMBN</named-content>. – <bold>Central Reg.</bold> ● 3♂♂; Kakum Forest Reserve; <named-content xmlns:xlink="http://www.w3.org/1999/xlink" content-type="dwc:verbatimCoordinates" xlink:type="simple"><named-content content-type="geo-json" specific-use="{&#34;type&#34;:&#34;Point&#34;,&#34;coordinates&#34;:[-1.366667,5.350000]}" id="NCID0EVRDM" xlink:type="simple">5°21'N, 1°22'W</named-content></named-content>; 8–15 Nov. 1994; T Andersen leg.; Malaise trap; <named-content xmlns:xlink="http://www.w3.org/1999/xlink" content-type="dwc:institutional_code" xlink:title="Department of Natural History, University Museum of Bergen" xlink:href="http://grbio.org/institution/museum-zoology-university-bergen-invertebrate-collection" xlink:type="simple">ZMBN</named-content>.</p><fig id="F49" position="float" orientation="portrait"><object-id xmlns:xlink="http://www.w3.org/1999/xlink" content-type="doi" xlink:type="simple">10.3897/zookeys.1111.77586.figure50</object-id><object-id xmlns:xlink="http://www.w3.org/1999/xlink" content-type="arpha" xlink:type="simple">2131D9E6-12DF-53BD-8C2D-795B7606666F</object-id><label>Figure 50.</label><caption><p><italic><tp:taxon-name><tp:taxon-name-part taxon-name-part-type="genus" reg="Chimarra">Chimarra</tp:taxon-name-part><tp:taxon-name-part taxon-name-part-type="species" reg="giboni">giboni</tp:taxon-name-part></tp:taxon-name></italic> sp. nov., ♂ genitalia <bold>A</bold> lateral <bold>B</bold> dorsal, segments IX and X <bold>C</bold> inferior appendage, ventral <bold>D</bold> phallus, lateral.</p></caption><graphic xmlns:xlink="http://www.w3.org/1999/xlink" xlink:href="zookeys-1111-043_article-77586__-g049.jpg" position="float" orientation="portrait" xlink:type="simple" id="oo_711516.jpg"><uri content-type="original_file" xlink:type="simple">https://binary.pensoft.net/fig/711516</uri></graphic></fig></tp:treatment-sec><tp:treatment-sec sec-type="material" id="SECID0E5SDM"><title>Additional material.</title><p>Ghana – <bold>Central Reg.</bold> ● 9♀♀; Kakum Forest Reserve; <named-content xmlns:xlink="http://www.w3.org/1999/xlink" content-type="dwc:verbatimCoordinates" xlink:type="simple"><named-content content-type="geo-json" specific-use="{&#34;type&#34;:&#34;Point&#34;,&#34;coordinates&#34;:[-1.366667,5.350000]}" id="NCID0EJTDM" xlink:type="simple">5°21'N, 1°22'W</named-content></named-content>; 8–15 Nov. 1994; T Andersen leg.; Malaise trap; <named-content xmlns:xlink="http://www.w3.org/1999/xlink" content-type="dwc:institutional_code" xlink:title="Department of Natural History, University Museum of Bergen" xlink:href="http://grbio.org/institution/museum-zoology-university-bergen-invertebrate-collection" xlink:type="simple">ZMBN</named-content> ● 1♀; same collection data as for preceding; <named-content xmlns:xlink="http://www.w3.org/1999/xlink" content-type="dwc:institutional_code" xlink:title="University of Minnesota" xlink:href="http://grbio.org/institution/university-minnesota" xlink:type="simple">UMSP</named-content>. – <bold>Western Reg.</bold> ● 69♀♀; Ankasa Game Production Reserve; <named-content xmlns:xlink="http://www.w3.org/1999/xlink" content-type="dwc:verbatimCoordinates" xlink:type="simple"><named-content content-type="geo-json" specific-use="{&#34;type&#34;:&#34;Point&#34;,&#34;coordinates&#34;:[-2.616667,5.250000]}" id="NCID0E2TDM" xlink:type="simple">5°15'N, 2°37'W</named-content></named-content>; 6–12 Dec. 1993; T Andersen &amp; J Kjærandsen leg.; Malaise trap; <named-content xmlns:xlink="http://www.w3.org/1999/xlink" content-type="dwc:institutional_code" xlink:title="Department of Natural History, University Museum of Bergen" xlink:href="http://grbio.org/institution/museum-zoology-university-bergen-invertebrate-collection" xlink:type="simple">ZMBN</named-content> ● 1♀; same collection data as for preceding; <named-content xmlns:xlink="http://www.w3.org/1999/xlink" content-type="dwc:institutional_code" xlink:title="University of Minnesota" xlink:href="http://grbio.org/institution/university-minnesota" xlink:type="simple">UMSP</named-content>.</p></tp:treatment-sec><tp:treatment-sec sec-type="diagnosis" id="SECID0EIUDM"><title>Diagnosis.</title><p>This species is probably most closely related to <italic><tp:taxon-name><tp:taxon-name-part taxon-name-part-type="genus" reg="Chimarra">Chimarra</tp:taxon-name-part><tp:taxon-name-part taxon-name-part-type="species" reg="foliata">foliata</tp:taxon-name-part></tp:taxon-name></italic> Kimmins and <italic><tp:taxon-name><tp:taxon-name-part taxon-name-part-type="genus" reg="Chimarra">C.</tp:taxon-name-part><tp:taxon-name-part taxon-name-part-type="species" reg="parafoliata">parafoliata</tp:taxon-name-part></tp:taxon-name></italic> sp. nov., resembling both in having foliate basal projections on the lateral lobes of tergum X and in having the posterior margin of segment IX strongly produced at the level of the inferior appendage. It differs in the much more elongate and apically projecting inferior appendages, without a mesal tooth or cusp, and in that the posterior projection of segment IX is at, or nearly at, the ventral margin of the segment.</p></tp:treatment-sec><tp:treatment-sec sec-type="description" id="SECID0EEVDM"><title>Description.</title><p><bold><italic>Adult.</italic></bold> Overall color (in alcohol) yellowish brown, vertex of head slightly darker. Head short (postocular parietal sclerite short). Palps elongate; maxillary palp with 1<sup>st</sup> segment very short (approximately as long as wide), 2<sup>nd</sup> segment moderately elongate (~ 3× 1<sup>st</sup>), apex with cluster of ~ 8–10 stiff setae, 3<sup>rd</sup> segment moderately elongate, slightly longer than 2<sup>nd</sup>, 4<sup>th</sup> segment short (~ ½ length of 2<sup>nd</sup>), 5<sup>th</sup> segment very elongate and narrow (subequal to 3<sup>rd</sup> and 4<sup>th</sup> combined). Forewing length: male, 3.2–4.0 mm; female, 3.5–4.5 mm. Forewing forks I, II, III, and V present; hind wing with forks II and V only. Forewing with R<sub>1</sub> nearly straight, stem of Rs very weakly inflected, basal fork of discoidal cell slightly enlarged, evenly forked, length of cell ~ 2× width, forks I and II sessile, <italic>r</italic> crossvein not evident, <italic>s</italic>, <italic>r-m</italic>, and <italic>m</italic> crossveins linear and hyaline, both 2A and 3A looped to 1A (2A without apical fork). Hind wing with R<sub>1</sub> obsolete (or fused to subcosta), fork II sessile, anal loop small. Forelegs with apical tibial spur short; male with modified tarsal claws, apical three segments of tarsi short and flattened, claws asymmetrical, outer one elongate and twisted.</p><p><bold><italic>Male genitalia.</italic></bold> Segment VIII short, sternum without posteroventral projection. Segment IX, in lateral view, with anterior margin nearly straight, ventral margin very distinctly expanded, forming projection point for attachment of inferior appendages, segment narrowing and convergent dorsally, dorsal margin without apodemes, but with paired, elongate, narrow, scabrous, posteroventrally directed processes from posterolateral margin, apices of processes acute, ventral process of segment apparently obsolete; as viewed dorsally, with tergum discontinuous mesally, posterior processes widely separated basally. Tergum X with membranous mesal lobe, divided mesally, lateral lobes with expanded foliate basal lobes and narrow, projecting apices; sensilla two on each lobe, one preapical and one apical, on narrow projection. Preanal appendages small and knob-like, rounded, constricted basally, inserted membranously (not fused to segments IX or X). Inferior appendage, as viewed laterally, relatively elongate, subtriangular, with basodorsal expansion, gradually narrowing to acute apex, without cusp or tooth on mesal margin; as viewed ventrally, with apex narrowed and mesally curved. Phallic apparatus with phallobase short, well anchored within segment by semi-sclerotized periphallic membrane (attached to lateral margin of segment IX); apex of phallobase and endotheca not well demarcated, endotheca apparently weakly sclerotized, forming looped structure with rounded apex; phallotremal sclerite complex small and indistinct, composed of short rod and ring structure and weakly sclerotized apical structure.</p></tp:treatment-sec><tp:treatment-sec sec-type="etymology" id="SECID0EWWDM"><title>Etymology.</title><p>We take pleasure in naming this species <italic><tp:taxon-name><tp:taxon-name-part taxon-name-part-type="genus" reg="Chimarra">Chimarra</tp:taxon-name-part><tp:taxon-name-part taxon-name-part-type="species" reg="giboni">giboni</tp:taxon-name-part></tp:taxon-name></italic> for François-Marie Gibon, in recognition of his many contributions to the taxonomy of <tp:taxon-name><tp:taxon-name-part taxon-name-part-type="order">Trichoptera</tp:taxon-name-part></tp:taxon-name> in Africa and Madagascar, and especially the genus <italic><tp:taxon-name><tp:taxon-name-part taxon-name-part-type="genus" reg="Chimarra">Chimarra</tp:taxon-name-part></tp:taxon-name></italic>.</p></tp:treatment-sec></tp:taxon-treatment>
