# Supplementary material for: ﻿New species of the genus Chimarra Stephens from Africa (Trichoptera, Philopotamidae) and characterization of the African groups and subgroups of the genus
Source: Zookeys. 2022 Jul 11;1111:43–198. doi: 10.3897/zookeys.1111.77586 (PMC9848911; doi:10.3897/zookeys.1111.77586)
Supplement: XML Treatment for Chimarra lobulata [file zookeys.1111.77586-treatment46.xml]

<!DOCTYPE tp:taxon-treatment
  PUBLIC "-//TaxonX//DTD Taxonomic Treatment Publishing DTD v0 20100105//EN" "tax-treatment-NSO.dtd">
<tp:taxon-treatment xmlns:tp="http://www.plazi.org/taxpub"><tp:treatment-meta><kwd-group><label>Taxon classification</label><kwd>
                  <named-content content-type="kingdom">Animalia</named-content>
                </kwd><kwd>
                  <named-content content-type="order">Trichoptera</named-content>
                </kwd><kwd>
                  <named-content content-type="family">Philopotamidae</named-content>
                </kwd></kwd-group><mixed-citation publication-type="journal"><person-group><name><surname>Blahnik</surname><given-names>Roger</given-names></name><name><surname>Andersen</surname><given-names>Trond</given-names></name></person-group><article-title>﻿New species of the genus <italic><tp:taxon-name><tp:taxon-name-part taxon-name-part-type="genus" reg="Chimarra">Chimarra</tp:taxon-name-part></tp:taxon-name></italic> Stephens from Africa (<tp:taxon-name><tp:taxon-name-part taxon-name-part-type="order">Trichoptera</tp:taxon-name-part></tp:taxon-name>, <tp:taxon-name><tp:taxon-name-part taxon-name-part-type="family">Philopotamidae</tp:taxon-name-part></tp:taxon-name>) and characterization of the African groups and subgroups of the genus</article-title><source>Zookeys</source><day>11</day><month>07</month><year>2022</year><volume>1111</volume><fpage>43</fpage><lpage>198</lpage><pub-id pub-id-type="doi">10.3897/zookeys.1111.77586</pub-id></mixed-citation></tp:treatment-meta><tp:nomenclature><label>﻿</label><tp:taxon-name>
                <object-id xmlns:xlink="http://www.w3.org/1999/xlink" content-type="arpha" xlink:type="simple">397D0AD7-5771-5E59-9957-C3FE830740CB</object-id>
                <tp:taxon-name-part taxon-name-part-type="genus" reg="Chimarra">Chimarra</tp:taxon-name-part>
                <tp:taxon-name-part taxon-name-part-type="species" reg="lobulata">lobulata</tp:taxon-name-part>
                <object-id xmlns:xlink="http://www.w3.org/1999/xlink" content-type="zoobank" xlink:type="simple">http://zoobank.org/6E004EBF-33C6-4C0C-A2AA-5D8F25118D37</object-id>
              </tp:taxon-name><tp:taxon-status xmlns:xlink="http://www.w3.org/1999/xlink" xlink:type="simple">sp. nov.</tp:taxon-status><xref ref-type="fig" rid="F50">Fig. 51A–F</xref></tp:nomenclature><tp:treatment-sec sec-type="type material" id="SECID0EAZDM"><title>Type material.</title><p><bold><italic>Holotype</italic>.</bold> Ghana – <bold>Western Reg.</bold> ● ♂ (in alcohol); Ankasa Game Production Reserve; <named-content xmlns:xlink="http://www.w3.org/1999/xlink" content-type="dwc:verbatimCoordinates" xlink:type="simple"><named-content content-type="geo-json" specific-use="{&#34;type&#34;:&#34;Point&#34;,&#34;coordinates&#34;:[-2.616667,5.250000]}" id="NCID0EQZDM" xlink:type="simple">5°15'N, 2°37'W</named-content></named-content>; 6–12 Dec. 1993; T Andersen &amp; J Kjærandsen leg.; Malaise trap; <named-content xmlns:xlink="http://www.w3.org/1999/xlink" content-type="dwc:institutional_code" xlink:title="University of Minnesota" xlink:href="http://grbio.org/institution/university-minnesota" xlink:type="simple">UMSP</named-content> 000550052.</p><fig id="F50" position="float" orientation="portrait"><object-id xmlns:xlink="http://www.w3.org/1999/xlink" content-type="doi" xlink:type="simple">10.3897/zookeys.1111.77586.figure51</object-id><object-id xmlns:xlink="http://www.w3.org/1999/xlink" content-type="arpha" xlink:type="simple">2C955894-E15A-529A-A774-B5C87AE1FAED</object-id><label>Figure 51.</label><caption><p><italic><tp:taxon-name><tp:taxon-name-part taxon-name-part-type="genus" reg="Chimarra">Chimarra</tp:taxon-name-part><tp:taxon-name-part taxon-name-part-type="species" reg="lobulata">lobulata</tp:taxon-name-part></tp:taxon-name></italic> sp. nov., ♂ genitalia <bold>A</bold> lateral <bold>B</bold> dorsal, segments IX and X <bold>C</bold> inferior appendage, ventral <bold>D</bold> inferior appendage, dorsal <bold>E</bold> phallus, lateral <bold>F</bold> phallus, ventral.</p></caption><graphic xmlns:xlink="http://www.w3.org/1999/xlink" xlink:href="zookeys-1111-043_article-77586__-g050.jpg" position="float" orientation="portrait" xlink:type="simple" id="oo_711517.jpg"><uri content-type="original_file" xlink:type="simple">https://binary.pensoft.net/fig/711517</uri></graphic></fig></tp:treatment-sec><tp:treatment-sec sec-type="material" id="SECID0E41DM"><title>Additional material.</title><p>Ghana – <bold>Western Reg.</bold> ● 2♀♀; Ankasa Game Production Reserve; <named-content xmlns:xlink="http://www.w3.org/1999/xlink" content-type="dwc:verbatimCoordinates" xlink:type="simple"><named-content content-type="geo-json" specific-use="{&#34;type&#34;:&#34;Point&#34;,&#34;coordinates&#34;:[-2.616667,5.250000]}" id="NCID0EI2DM" xlink:type="simple">5°15'N, 2°37'W</named-content></named-content>; 6–12 Dec. 1993; T Andersen &amp; J Kjærandsen leg.; Malaise trap; <named-content xmlns:xlink="http://www.w3.org/1999/xlink" content-type="dwc:institutional_code" xlink:title="Department of Natural History, University Museum of Bergen" xlink:href="http://grbio.org/institution/museum-zoology-university-bergen-invertebrate-collection" xlink:type="simple">ZMBN</named-content> ● 1♀; same collection data as for preceding; <named-content xmlns:xlink="http://www.w3.org/1999/xlink" content-type="dwc:institutional_code" xlink:title="University of Minnesota" xlink:href="http://grbio.org/institution/university-minnesota" xlink:type="simple">UMSP</named-content>.</p></tp:treatment-sec><tp:treatment-sec sec-type="diagnosis" id="SECID0EV2DM"><title>Diagnosis.</title><p><italic><tp:taxon-name><tp:taxon-name-part taxon-name-part-type="genus" reg="Chimarra">Chimarra</tp:taxon-name-part><tp:taxon-name-part taxon-name-part-type="species" reg="lobulata">lobulata</tp:taxon-name-part></tp:taxon-name></italic> is closely related to <italic><tp:taxon-name><tp:taxon-name-part taxon-name-part-type="genus" reg="Chimarra">C.</tp:taxon-name-part><tp:taxon-name-part taxon-name-part-type="species" reg="pectinella">pectinella</tp:taxon-name-part></tp:taxon-name></italic> sp. nov., as evidenced by the shape of segment IX, including the mesally proximate posterior processes, shape of tergum X, and the paired apicoventral lobes of the phallobase. It differs diagnostically in the much more prominent apicolateral lobes of the phallobase, as well as in the shape of the interior appendages, which have the posterodorsal margin projecting and lack cusps on the mesal margin.</p></tp:treatment-sec><tp:treatment-sec sec-type="description" id="SECID0ER3DM"><title>Description.</title><p><bold><italic>Adult.</italic></bold> Overall color (in alcohol) light brown to yellowish brown, head slightly darker, setal warts of head pale, contrasting. Head relatively short (postocular parietal sclerite short), slightly flattened. Palps elongate; maxillary palp with 1<sup>st</sup> segment very short (approximately as long as wide), 2<sup>nd</sup> segment moderately elongate (~ 3× 1<sup>st</sup>, slightly shorter than 3<sup>rd</sup>), apex with cluster of ~ 8 stiff setae, 3<sup>rd</sup> segment moderately elongate, 4<sup>th</sup> segment short (~ 1/2 length of 2<sup>nd</sup>), 5<sup>th</sup> segment very elongate and narrow (slightly longer than 3<sup>rd</sup> and 4<sup>th</sup> combined). Forewing length: male, 4.0 mm; female, 4.0–4.3 mm. Forewing forks I, II, III, and V present; hind wing with forks II and V only. Forewing with R<sub>1</sub> nearly straight, stem of Rs weakly, but distinctly inflected, basal fork of discoidal cell enlarged, asymmetrically forked, length of cell slightly &gt; 2× width, fork I subsessile, fork II sessile, <italic>r</italic> crossvein diagonal, intersecting discoidal cell near apical fork, <italic>s</italic>, <italic>r-m</italic>, and <italic>m</italic> crossveins linear and hyaline, both 2A and 3A looped to 1A (2A without apical fork). Hind wing with R<sub>1</sub> obsolete (or fused to subcosta), fork II sessile, anal loop small. Forelegs with apical tibial spur short; male with modified tarsal claws, apical three segments of tarsi short and flattened, claws asymmetrical, outer one elongate and twisted.</p><p><bold><italic>Male genitalia.</italic></bold> Segment VIII moderate in length, tergum slightly longer than sternum, sternum without posteroventral projection. Segment IX, in lateral view, relatively long, narrowed dorsally at about level of preanal appendages, ventral margin not, or hardly, expanded, dorsal margin without apodemes, but with paired, elongate, narrow, scabrous, posteroventrally-directed processes from posterior margin, apices of processes acute, ventral process absent; as viewed dorsally, with tergum discontinuous mesally, posterior processes proximate mesally, bowed outward, sternum subtruncate. Tergum X without evident mesal lobe, lateral lobes divided mesally, moderately elongate and narrow, with narrow, projecting apex; sensilla probably only two on each lobe, one apical and the other preapical. Preanal appendages very small and rounded, inserted membranously (not fused to segments IX or X). Inferior appendage, as viewed laterally relatively short and wide, without distinct basal inflection, apicodorsal margin distinctly projecting; as viewed caudally, with slight mesal curvature, apex rounded, mesal surface without cusp, but ventromesal margin distinctly sclerotized. Phallic apparatus with phallobase relatively short, lightly sclerotized, with usual basodorsal expansion, apparently well anchored within segment by semi-sclerotized periphallic membrane (attached to lateral margin of segment IX), apicoventral margin of phallobase sclerotized, with lobate, ventrally projecting lobes, mesal margin between lobes slightly projecting and truncate; endotheca with short, curved spine; phallotremal sclerite complex large, composed of relatively elongate rod and ring structure, with lightly sclerotized apical structure.</p></tp:treatment-sec><tp:treatment-sec sec-type="etymology" id="SECID0ED5DM"><title>Etymology.</title><p><italic><tp:taxon-name><tp:taxon-name-part taxon-name-part-type="genus" reg="Chimarra">Chimarra</tp:taxon-name-part><tp:taxon-name-part taxon-name-part-type="species" reg="lobulata">lobulata</tp:taxon-name-part></tp:taxon-name></italic>, used as an adjective, from the Latin <italic>lobus</italic>, a rounded projection or protuberance, and referring to the lobulate apex of the phallobase in this species.</p></tp:treatment-sec></tp:taxon-treatment>
