# Supplementary material for: ﻿New species of the genus Chimarra Stephens from Africa (Trichoptera, Philopotamidae) and characterization of the African groups and subgroups of the genus
Source: Zookeys. 2022 Jul 11;1111:43–198. doi: 10.3897/zookeys.1111.77586 (PMC9848911; doi:10.3897/zookeys.1111.77586)
Supplement: XML Treatment for Chimarra mgwashi [file zookeys.1111.77586-treatment47.xml]

<!DOCTYPE tp:taxon-treatment
  PUBLIC "-//TaxonX//DTD Taxonomic Treatment Publishing DTD v0 20100105//EN" "tax-treatment-NSO.dtd">
<tp:taxon-treatment xmlns:tp="http://www.plazi.org/taxpub"><tp:treatment-meta><kwd-group><label>Taxon classification</label><kwd>
                  <named-content content-type="kingdom">Animalia</named-content>
                </kwd><kwd>
                  <named-content content-type="order">Trichoptera</named-content>
                </kwd><kwd>
                  <named-content content-type="family">Philopotamidae</named-content>
                </kwd></kwd-group><mixed-citation publication-type="journal"><person-group><name><surname>Blahnik</surname><given-names>Roger</given-names></name><name><surname>Andersen</surname><given-names>Trond</given-names></name></person-group><article-title>﻿New species of the genus <italic><tp:taxon-name><tp:taxon-name-part taxon-name-part-type="genus" reg="Chimarra">Chimarra</tp:taxon-name-part></tp:taxon-name></italic> Stephens from Africa (<tp:taxon-name><tp:taxon-name-part taxon-name-part-type="order">Trichoptera</tp:taxon-name-part></tp:taxon-name>, <tp:taxon-name><tp:taxon-name-part taxon-name-part-type="family">Philopotamidae</tp:taxon-name-part></tp:taxon-name>) and characterization of the African groups and subgroups of the genus</article-title><source>Zookeys</source><day>11</day><month>07</month><year>2022</year><volume>1111</volume><fpage>43</fpage><lpage>198</lpage><pub-id pub-id-type="doi">10.3897/zookeys.1111.77586</pub-id></mixed-citation></tp:treatment-meta><tp:nomenclature><label>﻿</label><tp:taxon-name>
                <object-id xmlns:xlink="http://www.w3.org/1999/xlink" content-type="arpha" xlink:type="simple">89B8FF3F-ED6C-52C6-8978-08DA739919EA</object-id>
                <tp:taxon-name-part taxon-name-part-type="genus" reg="Chimarra">Chimarra</tp:taxon-name-part>
                <tp:taxon-name-part taxon-name-part-type="species" reg="mgwashi">mgwashi</tp:taxon-name-part>
                <object-id xmlns:xlink="http://www.w3.org/1999/xlink" content-type="zoobank" xlink:type="simple">http://zoobank.org/6FDC2AA0-73A5-43EA-87C3-BC6889272C62</object-id>
              </tp:taxon-name><tp:taxon-status xmlns:xlink="http://www.w3.org/1999/xlink" xlink:type="simple">sp. nov.</tp:taxon-status><xref ref-type="fig" rid="F51">Fig. 52A–E</xref></tp:nomenclature><tp:treatment-sec sec-type="type material" id="SECID0EDAEM"><title>Type material.</title><p><bold><italic>Holotype</italic>.</bold> Tanzania – <bold>Tanga Reg.</bold> ● ♂ (in alcohol); West Usambara Mts, Mgwashi, Shokoi River; <named-content xmlns:xlink="http://www.w3.org/1999/xlink" content-type="dwc:verbatimCoordinates" xlink:type="simple"><named-content content-type="geo-json" specific-use="{&#34;type&#34;:&#34;Point&#34;,&#34;coordinates&#34;:[38.483333,-4.766667]}" id="NCID0ETAEM" xlink:type="simple">4°46'S, 38°29'E</named-content></named-content>; 24 Nov. 1990; T Andersen leg.; sweep net; <named-content xmlns:xlink="http://www.w3.org/1999/xlink" content-type="dwc:institutional_code" xlink:title="University of Minnesota" xlink:href="http://grbio.org/institution/university-minnesota" xlink:type="simple">UMSP</named-content> 000550054.</p><fig id="F51" position="float" orientation="portrait"><object-id xmlns:xlink="http://www.w3.org/1999/xlink" content-type="doi" xlink:type="simple">10.3897/zookeys.1111.77586.figure52</object-id><object-id xmlns:xlink="http://www.w3.org/1999/xlink" content-type="arpha" xlink:type="simple">7F6E1711-C960-564C-A1A5-ED2FB378AB88</object-id><label>Figure 52.</label><caption><p><italic><tp:taxon-name><tp:taxon-name-part taxon-name-part-type="genus" reg="Chimarra">Chimarra</tp:taxon-name-part><tp:taxon-name-part taxon-name-part-type="species" reg="mgwashi">mgwashi</tp:taxon-name-part></tp:taxon-name></italic> sp. nov., ♂ genitalia <bold>A</bold> lateral <bold>B</bold> dorsal, segments IX and X and base of phallus <bold>C</bold> inferior appendage, ventral <bold>D</bold> inferior appendage, dorsal <bold>E</bold> phallus, lateral.</p></caption><graphic xmlns:xlink="http://www.w3.org/1999/xlink" xlink:href="zookeys-1111-043_article-77586__-g051.jpg" position="float" orientation="portrait" xlink:type="simple" id="oo_711518.jpg"><uri content-type="original_file" xlink:type="simple">https://binary.pensoft.net/fig/711518</uri></graphic></fig></tp:treatment-sec><tp:treatment-sec sec-type="diagnosis" id="SECID0E5BEM"><title>Diagnosis.</title><p><italic><tp:taxon-name><tp:taxon-name-part taxon-name-part-type="genus" reg="Chimarra">Chimarra</tp:taxon-name-part><tp:taxon-name-part taxon-name-part-type="species" reg="mgwashi">mgwashi</tp:taxon-name-part></tp:taxon-name></italic> sp. nov. is most similar to <italic><tp:taxon-name><tp:taxon-name-part taxon-name-part-type="genus" reg="Chimarra">C.</tp:taxon-name-part><tp:taxon-name-part taxon-name-part-type="species" reg="aciculata">aciculata</tp:taxon-name-part></tp:taxon-name></italic> Morse and <italic><tp:taxon-name><tp:taxon-name-part taxon-name-part-type="genus" reg="Chimarra">C.</tp:taxon-name-part><tp:taxon-name-part taxon-name-part-type="species" reg="evoluta">evoluta</tp:taxon-name-part></tp:taxon-name></italic> Kimmins, particularly in the general shape of segment IX and inferior appendages. Diagnostic differences from <italic><tp:taxon-name><tp:taxon-name-part taxon-name-part-type="genus" reg="Chimarra">C.</tp:taxon-name-part><tp:taxon-name-part taxon-name-part-type="species" reg="aciculata">aciculata</tp:taxon-name-part></tp:taxon-name></italic> include the overall shape of the inferior appendage, in lateral view, which in <italic><tp:taxon-name><tp:taxon-name-part taxon-name-part-type="genus" reg="Chimarra">C.</tp:taxon-name-part><tp:taxon-name-part taxon-name-part-type="species" reg="mgwashi">mgwashi</tp:taxon-name-part></tp:taxon-name></italic> has its dorsal process more basal and not hooked or curved mesally, and the shape of the phallobase, which, in <italic><tp:taxon-name><tp:taxon-name-part taxon-name-part-type="genus" reg="Chimarra">C.</tp:taxon-name-part><tp:taxon-name-part taxon-name-part-type="species" reg="mgwashi">mgwashi</tp:taxon-name-part></tp:taxon-name></italic>, is very short and obscured by the strongly sclerotized lateral projections of the phallocrypt. The most useful diagnostic feature separating <italic><tp:taxon-name><tp:taxon-name-part taxon-name-part-type="genus" reg="Chimarra">C.</tp:taxon-name-part><tp:taxon-name-part taxon-name-part-type="species" reg="mgwashi">mgwashi</tp:taxon-name-part></tp:taxon-name></italic> from <italic><tp:taxon-name><tp:taxon-name-part taxon-name-part-type="genus" reg="Chimarra">C.</tp:taxon-name-part><tp:taxon-name-part taxon-name-part-type="species" reg="evoluta">evoluta</tp:taxon-name-part></tp:taxon-name></italic> is the shape of the apex of the inferior appendage in ventral view, which is subtruncate in <italic><tp:taxon-name><tp:taxon-name-part taxon-name-part-type="genus" reg="Chimarra">C.</tp:taxon-name-part><tp:taxon-name-part taxon-name-part-type="species" reg="mgwashi">mgwashi</tp:taxon-name-part></tp:taxon-name></italic>, but narrowed and mesally hooked in <italic><tp:taxon-name><tp:taxon-name-part taxon-name-part-type="genus" reg="Chimarra">C.</tp:taxon-name-part><tp:taxon-name-part taxon-name-part-type="species" reg="evoluta">evoluta</tp:taxon-name-part></tp:taxon-name></italic>.</p></tp:treatment-sec><tp:treatment-sec sec-type="description" id="SECID0ESFEM"><title>Description.</title><p><bold><italic>Adult.</italic></bold> Overall color (in alcohol) dark brown. Head short (postocular parietal sclerite short, &lt; 1/2 diameter of eye). Palps elongate, maxillary palp with 1<sup>st</sup> segment very short (slightly longer than wide), 2<sup>nd</sup> segment moderate (~ 2× 1<sup>st</sup>), apex with cluster of ~ 8–10 stiff setae, 3<sup>rd</sup> segment elongate (~ 1½ × 2<sup>nd</sup>), 4<sup>th</sup> segment short (~ 1/2 length of 3<sup>rd</sup>), 5<sup>th</sup> segment very elongate and narrow (subequal to 3<sup>rd</sup> and 4<sup>th</sup> combined). Forewing length: male, 5.2 mm. Forewing forks I, II, III, and V present; hind wing with forks II and V only. Forewing with R<sub>1</sub> nearly straight, stem of Rs very weakly inflected in middle, basal fork of discoidal cell enlarged, evenly forked, length of cell ~ 2½ × width, forks I and II sessile, <italic>r</italic> crossvein not evident, <italic>s</italic>, <italic>r-m</italic>, and <italic>m</italic> crossveins linear and hyaline, both 2A and 3A looped to 1A (2A without apical fork). Hind wing with R<sub>1</sub> obsolete (or fused to subcosta), fork II slightly subsessile, anal loop small. Forelegs with apical tibial spur short; male with foretarsi modified, tarsal claws enlarged and asymmetrically developed.</p><p><bold><italic>Male genitalia.</italic></bold> Segment VIII short, sternum without posteroventral projection. Segment IX, in lateral view, very short, with anterior margin nearly straight, without dorsolateral apodemes, posterior margin somewhat expanded at attachment point of inferior appendages; dorsal margin with paired, elongate, narrow, scabrous, posteroventrally directed processes from anterolateral margin, apices of processes acute; ventral process of segment from ventral margin, very small, rounded, ventrally directed; as viewed dorsally, with tergum discontinuous mesally, posterior processes widely separated basally. Tergum X with relatively short membranous mesal lobe, divided mesally, lateral lobes, as viewed laterally, with dorsal margin more sclerotized, forming two rounded projections, the more distal one with two sensilla. Preanal appendages rounded, mound-like, fused basally. Inferior appendage, as viewed laterally, moderately elongate, narrowing apically, with short, tapering, basodorsal expansion; as viewed dorsally, without cusp or tooth on mesal margin, apex truncate. Phallic apparatus with phallobase very short, with usual basodorsal expansion, well anchored within segment by sclerotized periphallic membrane (attached to lateral margin of segment IX), appearing as sclerotized lateral wings, ventral apex of phallobase not projecting, continuous with endotheca; endotheca membranous, with slightly sclerotized dorsal lobe, phallic spines apparently absent; phallotremal sclerite complex composed of short, rather indistinct, rod and ring structure.</p></tp:treatment-sec><tp:treatment-sec sec-type="etymology" id="SECID0EEHEM"><title>Etymology.</title><p><italic><tp:taxon-name><tp:taxon-name-part taxon-name-part-type="genus" reg="Chimarra">Chimarra</tp:taxon-name-part><tp:taxon-name-part taxon-name-part-type="species" reg="mgwashi">mgwashi</tp:taxon-name-part></tp:taxon-name></italic>, used as a noun in apposition, and named for the site in Tanzania where the holotype specimen was collected.</p></tp:treatment-sec></tp:taxon-treatment>
