# Supplementary material for: ﻿New species of the genus Chimarra Stephens from Africa (Trichoptera, Philopotamidae) and characterization of the African groups and subgroups of the genus
Source: Zookeys. 2022 Jul 11;1111:43–198. doi: 10.3897/zookeys.1111.77586 (PMC9848911; doi:10.3897/zookeys.1111.77586)
Supplement: XML Treatment for Chimarra parafoliata [file zookeys.1111.77586-treatment48.xml]

<!DOCTYPE tp:taxon-treatment
  PUBLIC "-//TaxonX//DTD Taxonomic Treatment Publishing DTD v0 20100105//EN" "tax-treatment-NSO.dtd">
<tp:taxon-treatment xmlns:tp="http://www.plazi.org/taxpub"><tp:treatment-meta><kwd-group><label>Taxon classification</label><kwd>
                  <named-content content-type="kingdom">Animalia</named-content>
                </kwd><kwd>
                  <named-content content-type="order">Trichoptera</named-content>
                </kwd><kwd>
                  <named-content content-type="family">Philopotamidae</named-content>
                </kwd></kwd-group><mixed-citation publication-type="journal"><person-group><name><surname>Blahnik</surname><given-names>Roger</given-names></name><name><surname>Andersen</surname><given-names>Trond</given-names></name></person-group><article-title>﻿New species of the genus <italic><tp:taxon-name><tp:taxon-name-part taxon-name-part-type="genus" reg="Chimarra">Chimarra</tp:taxon-name-part></tp:taxon-name></italic> Stephens from Africa (<tp:taxon-name><tp:taxon-name-part taxon-name-part-type="order">Trichoptera</tp:taxon-name-part></tp:taxon-name>, <tp:taxon-name><tp:taxon-name-part taxon-name-part-type="family">Philopotamidae</tp:taxon-name-part></tp:taxon-name>) and characterization of the African groups and subgroups of the genus</article-title><source>Zookeys</source><day>11</day><month>07</month><year>2022</year><volume>1111</volume><fpage>43</fpage><lpage>198</lpage><pub-id pub-id-type="doi">10.3897/zookeys.1111.77586</pub-id></mixed-citation></tp:treatment-meta><tp:nomenclature><label>﻿</label><tp:taxon-name>
                <object-id xmlns:xlink="http://www.w3.org/1999/xlink" content-type="arpha" xlink:type="simple">98FE273A-102A-5DD0-90B3-4AABCC4F2314</object-id>
                <tp:taxon-name-part taxon-name-part-type="genus" reg="Chimarra">Chimarra</tp:taxon-name-part>
                <tp:taxon-name-part taxon-name-part-type="species" reg="parafoliata">parafoliata</tp:taxon-name-part>
                <object-id xmlns:xlink="http://www.w3.org/1999/xlink" content-type="zoobank" xlink:type="simple">http://zoobank.org/4BFE5A74-ABBC-4E77-BB6D-2A2B80E54C7D</object-id>
              </tp:taxon-name><tp:taxon-status xmlns:xlink="http://www.w3.org/1999/xlink" xlink:type="simple">sp. nov.</tp:taxon-status><xref ref-type="fig" rid="F52">Fig. 53A–F</xref></tp:nomenclature><tp:treatment-sec sec-type="type material" id="SECID0ECJEM"><title>Type material.</title><p><bold><italic>Holotype</italic>.</bold> Ghana – <bold>Eastern Reg.</bold> ● ♂ (in alcohol); Kibi, Subri stream; <named-content xmlns:xlink="http://www.w3.org/1999/xlink" content-type="dwc:verbatimCoordinates" xlink:type="simple"><named-content content-type="geo-json" specific-use="{&#34;type&#34;:&#34;Point&#34;,&#34;coordinates&#34;:[-0.550000,6.166667]}" id="NCID0ESJEM" xlink:type="simple">6°10'N, 0°33'W</named-content></named-content>; 4 Feb. 1993; J Kjærandsen leg.; at light; <named-content xmlns:xlink="http://www.w3.org/1999/xlink" content-type="dwc:institutional_code" xlink:title="University of Minnesota" xlink:href="http://grbio.org/institution/university-minnesota" xlink:type="simple">UMSP</named-content> 000550067.</p><fig id="F52" position="float" orientation="portrait"><object-id xmlns:xlink="http://www.w3.org/1999/xlink" content-type="doi" xlink:type="simple">10.3897/zookeys.1111.77586.figure53</object-id><object-id xmlns:xlink="http://www.w3.org/1999/xlink" content-type="arpha" xlink:type="simple">869E142B-DC56-5318-9589-03E859C1F4FB</object-id><label>Figure 53.</label><caption><p><italic><tp:taxon-name><tp:taxon-name-part taxon-name-part-type="genus" reg="Chimarra">Chimarra</tp:taxon-name-part><tp:taxon-name-part taxon-name-part-type="species" reg="parafoliata">parafoliata</tp:taxon-name-part></tp:taxon-name></italic> sp. nov., ♂ genitalia <bold>A</bold> lateral <bold>B</bold> dorsal, segments IX and X <bold>C</bold> inferior appendage, caudal <bold>D</bold> inferior appendage, dorsal <bold>E</bold> phallus, lateral <bold>F</bold> phallus, ventral.</p></caption><graphic xmlns:xlink="http://www.w3.org/1999/xlink" xlink:href="zookeys-1111-043_article-77586__-g052.jpg" position="float" orientation="portrait" xlink:type="simple" id="oo_711519.jpg"><uri content-type="original_file" xlink:type="simple">https://binary.pensoft.net/fig/711519</uri></graphic></fig></tp:treatment-sec><tp:treatment-sec sec-type="diagnosis" id="SECID0E6KEM"><title>Diagnosis.</title><p>This species is undoubtedly closely related to <italic><tp:taxon-name><tp:taxon-name-part taxon-name-part-type="genus" reg="Chimarra">Chimarra</tp:taxon-name-part><tp:taxon-name-part taxon-name-part-type="species" reg="foliata">foliata</tp:taxon-name-part></tp:taxon-name></italic> Kimmins and <italic><tp:taxon-name><tp:taxon-name-part taxon-name-part-type="genus" reg="Chimarra">C.</tp:taxon-name-part><tp:taxon-name-part taxon-name-part-type="species" reg="giboni">giboni</tp:taxon-name-part></tp:taxon-name></italic> sp. nov. as evidenced by its foliate dorsal lobes of tergum X. It is most similar to <italic><tp:taxon-name><tp:taxon-name-part taxon-name-part-type="genus" reg="Chimarra">C.</tp:taxon-name-part><tp:taxon-name-part taxon-name-part-type="species" reg="foliata">foliata</tp:taxon-name-part></tp:taxon-name></italic> in the overall structure of its inferior appendages and in the general shape of segment IX, which has its posteroventral margin expanded at the level of the inferior appendages, and by the general lobate and semi-sclerotized structure of the endotheca. It differs diagnostically in the shape of its inferior appendages, which have a broader basodorsal lobe and also an acute ventral apex, as viewed laterally. The semi-sclerotized endotheca also seems to be somewhat different in shape, more elongate in <italic><tp:taxon-name><tp:taxon-name-part taxon-name-part-type="genus" reg="Chimarra">C.</tp:taxon-name-part><tp:taxon-name-part taxon-name-part-type="species" reg="parafoliata">parafoliata</tp:taxon-name-part></tp:taxon-name></italic> than in <italic><tp:taxon-name><tp:taxon-name-part taxon-name-part-type="genus" reg="Chimarra">C.</tp:taxon-name-part><tp:taxon-name-part taxon-name-part-type="species" reg="foliata">foliata</tp:taxon-name-part></tp:taxon-name></italic>, but the constancy and significance of this difference is difficult to assess.</p></tp:treatment-sec><tp:treatment-sec sec-type="description" id="SECID0E3MEM"><title>Description.</title><p><bold><italic>Adult.</italic></bold> Overall color (in alcohol) yellowish brown, head slightly darker, setal warts of head pale, contrasting. Head short (postocular parietal sclerite short). Palps elongate; maxillary palp with 1<sup>st</sup> segment very short (approximately as long as wide), 2<sup>nd</sup> segment moderately elongate (~ 3× 1<sup>st</sup>), apex with cluster of ~ 8–10 stiff setae, 3<sup>rd</sup> segment moderately elongate, slightly longer than 2<sup>nd</sup>, 4<sup>th</sup> segment short (~ 1/2 length of 2<sup>nd</sup>), 5<sup>th</sup> segment very elongate and narrow (subequal to 3<sup>rd</sup> and 4<sup>th</sup> combined). Forewing length: male, 4.0 mm. Forewing forks I, II, III, and V present; hind wing with forks II and V only. Forewing with R<sub>1</sub> nearly straight, stem of Rs weakly inflected, basal fork of discoidal cell distinctly enlarged, evenly forked, length of cell slightly &gt; 2× width, forks I and II sessile, <italic>r</italic> crossvein not evident, <italic>s</italic>, <italic>r-m</italic>, and <italic>m</italic> crossveins linear and hyaline, both 2A and 3A looped to 1A (2A without apical fork). Hind wing with R<sub>1</sub> obsolete (or fused to subcosta), fork II sessile, anal loop small. Forelegs with apical tibial spur short; male with modified tarsal claws, apical three segments of tarsi short and flattened, claws asymmetrical, outer one elongate and twisted.</p><p><bold><italic>Male genitalia.</italic></bold> Segment VIII short, dorsal margin of tergum slightly expanded, sternum without posteroventral projection. Segment IX, in lateral view, with anterior margin nearly straight, ventral margin very distinctly expanded at level of inferior appendages, segment narrowing and convergent dorsally, dorsal margin without apodemes, but with paired, elongate, narrow, scabrous, posteriorly-directed processes from posterolateral margin, apices of processes acute, ventral process very short, ventrally projecting; as viewed dorsally, with tergum discontinuous mesally, posterior processes widely separated basally, mesally curved apically, sternum short, subtruncate. Tergum X with short membranous mesal lobe, lateral lobes with expanded foliate basal lobes and narrow, projecting apices; sensilla probably only two on each lobe, one apical and one preapical on narrow apical projection. Preanal appendages moderately large and knob-like, distinctly flattened, constricted basally, inserted membranously (not fused to segments IX or X). Inferior appendage, as viewed laterally, relatively short, convexly rounded basally, dorsally with rounded projection with marginal setae, apically with short, angular projections on ventral margin and midlaterally, the latter with sclerotized cusp projecting from mesal margin. Phallic apparatus with phallobase short, ventral apex short and deflexed, rounded apically, well anchored within segment by semi-sclerotized periphallic membrane (attached to lateral margin of segment IX); endotheca elongate, lightly sclerotized, with evident structure including dorsal, lateral, and apical lobes; phallotremal sclerite complex indistinct, apparently composed of short rod and ring structure.</p></tp:treatment-sec><tp:treatment-sec sec-type="etymology" id="SECID0EOOEM"><title>Etymology.</title><p><italic><tp:taxon-name><tp:taxon-name-part taxon-name-part-type="genus" reg="Chimarra">Chimarra</tp:taxon-name-part><tp:taxon-name-part taxon-name-part-type="species" reg="parafoliata">parafoliata</tp:taxon-name-part></tp:taxon-name></italic>, the species name meaning alongside or next to, because of the great similarity of this species to <italic><tp:taxon-name><tp:taxon-name-part taxon-name-part-type="genus" reg="Chimarra">C.</tp:taxon-name-part><tp:taxon-name-part taxon-name-part-type="species" reg="foliata">foliata</tp:taxon-name-part></tp:taxon-name></italic> Kimmins.</p></tp:treatment-sec></tp:taxon-treatment>
