# Supplementary material for: ﻿New species of the genus Chimarra Stephens from Africa (Trichoptera, Philopotamidae) and characterization of the African groups and subgroups of the genus
Source: Zookeys. 2022 Jul 11;1111:43–198. doi: 10.3897/zookeys.1111.77586 (PMC9848911; doi:10.3897/zookeys.1111.77586)
Supplement: XML Treatment for Chimarra pectinella [file zookeys.1111.77586-treatment49.xml]

<!DOCTYPE tp:taxon-treatment
  PUBLIC "-//TaxonX//DTD Taxonomic Treatment Publishing DTD v0 20100105//EN" "tax-treatment-NSO.dtd">
<tp:taxon-treatment xmlns:tp="http://www.plazi.org/taxpub"><tp:treatment-meta><kwd-group><label>Taxon classification</label><kwd>
                  <named-content content-type="kingdom">Animalia</named-content>
                </kwd><kwd>
                  <named-content content-type="order">Trichoptera</named-content>
                </kwd><kwd>
                  <named-content content-type="family">Philopotamidae</named-content>
                </kwd></kwd-group><mixed-citation publication-type="journal"><person-group><name><surname>Blahnik</surname><given-names>Roger</given-names></name><name><surname>Andersen</surname><given-names>Trond</given-names></name></person-group><article-title>﻿New species of the genus <italic><tp:taxon-name><tp:taxon-name-part taxon-name-part-type="genus" reg="Chimarra">Chimarra</tp:taxon-name-part></tp:taxon-name></italic> Stephens from Africa (<tp:taxon-name><tp:taxon-name-part taxon-name-part-type="order">Trichoptera</tp:taxon-name-part></tp:taxon-name>, <tp:taxon-name><tp:taxon-name-part taxon-name-part-type="family">Philopotamidae</tp:taxon-name-part></tp:taxon-name>) and characterization of the African groups and subgroups of the genus</article-title><source>Zookeys</source><day>11</day><month>07</month><year>2022</year><volume>1111</volume><fpage>43</fpage><lpage>198</lpage><pub-id pub-id-type="doi">10.3897/zookeys.1111.77586</pub-id></mixed-citation></tp:treatment-meta><tp:nomenclature><label>﻿</label><tp:taxon-name>
                <object-id xmlns:xlink="http://www.w3.org/1999/xlink" content-type="arpha" xlink:type="simple">2C184F30-BCD5-5005-89A2-187549C7223F</object-id>
                <tp:taxon-name-part taxon-name-part-type="genus" reg="Chimarra">Chimarra</tp:taxon-name-part>
                <tp:taxon-name-part taxon-name-part-type="species" reg="pectinella">pectinella</tp:taxon-name-part>
                <object-id xmlns:xlink="http://www.w3.org/1999/xlink" content-type="zoobank" xlink:type="simple">http://zoobank.org/78E8A2D4-C9C6-4C10-8B2E-3F9829E988C8</object-id>
              </tp:taxon-name><tp:taxon-status xmlns:xlink="http://www.w3.org/1999/xlink" xlink:type="simple">sp. nov.</tp:taxon-status><xref ref-type="fig" rid="F53">Fig. 54A–F</xref></tp:nomenclature><tp:treatment-sec sec-type="type material" id="SECID0EXQEM"><title>Type material.</title><p><bold><italic>Holotype</italic>.</bold> Ghana – <bold>Central Reg.</bold> ● ♂ (in alcohol); Kakum Forest Reserve; <named-content xmlns:xlink="http://www.w3.org/1999/xlink" content-type="dwc:verbatimCoordinates" xlink:type="simple"><named-content content-type="geo-json" specific-use="{&#34;type&#34;:&#34;Point&#34;,&#34;coordinates&#34;:[-1.366667,5.350000]}" id="NCID0EHREM" xlink:type="simple">5°21'N, 1°22'W</named-content></named-content>; 8–15 Nov. 1994; T Andersen leg.; Malaise trap; <named-content xmlns:xlink="http://www.w3.org/1999/xlink" content-type="dwc:institutional_code" xlink:title="University of Minnesota" xlink:href="http://grbio.org/institution/university-minnesota" xlink:type="simple">UMSP</named-content> 000550061.</p><fig id="F53" position="float" orientation="portrait"><object-id xmlns:xlink="http://www.w3.org/1999/xlink" content-type="doi" xlink:type="simple">10.3897/zookeys.1111.77586.figure54</object-id><object-id xmlns:xlink="http://www.w3.org/1999/xlink" content-type="arpha" xlink:type="simple">405FF7A7-F8E8-596C-9615-68A0F745B3B2</object-id><label>Figure 54.</label><caption><p><italic><tp:taxon-name><tp:taxon-name-part taxon-name-part-type="genus" reg="Chimarra">Chimarra</tp:taxon-name-part><tp:taxon-name-part taxon-name-part-type="species" reg="pectinella">pectinella</tp:taxon-name-part></tp:taxon-name></italic> sp. nov., ♂ genitalia <bold>A</bold> lateral <bold>B</bold> dorsal, segments IX and X <bold>C</bold> inferior appendage, ventral <bold>D</bold> phallus, lateral <bold>E</bold> phallus, ventral.</p></caption><graphic xmlns:xlink="http://www.w3.org/1999/xlink" xlink:href="zookeys-1111-043_article-77586__-g053.jpg" position="float" orientation="portrait" xlink:type="simple" id="oo_711520.jpg"><uri content-type="original_file" xlink:type="simple">https://binary.pensoft.net/fig/711520</uri></graphic></fig></tp:treatment-sec><tp:treatment-sec sec-type="material" id="SECID0ESSEM"><title>Additional material.</title><p>Ghana – <bold>Central Reg.</bold> ● 2♀♀; Kakum Forest Reserve; <named-content xmlns:xlink="http://www.w3.org/1999/xlink" content-type="dwc:verbatimCoordinates" xlink:type="simple"><named-content content-type="geo-json" specific-use="{&#34;type&#34;:&#34;Point&#34;,&#34;coordinates&#34;:[-1.366667,5.350000]}" id="NCID0E4SEM" xlink:type="simple">5°21'N, 1°22'W</named-content></named-content>; 8–15 Nov. 1994; T Andersen leg.; Malaise trap; <named-content xmlns:xlink="http://www.w3.org/1999/xlink" content-type="dwc:institutional_code" xlink:title="Department of Natural History, University Museum of Bergen" xlink:href="http://grbio.org/institution/museum-zoology-university-bergen-invertebrate-collection" xlink:type="simple">ZMBN</named-content> ● 1♀; same collection data as for preceding; <named-content xmlns:xlink="http://www.w3.org/1999/xlink" content-type="dwc:institutional_code" xlink:title="University of Minnesota" xlink:href="http://grbio.org/institution/university-minnesota" xlink:type="simple">UMSP</named-content>.</p></tp:treatment-sec><tp:treatment-sec sec-type="diagnosis" id="SECID0EKTEM"><title>Diagnosis.</title><p><italic><tp:taxon-name><tp:taxon-name-part taxon-name-part-type="genus" reg="Chimarra">Chimarra</tp:taxon-name-part><tp:taxon-name-part taxon-name-part-type="species" reg="pectinella">pectinella</tp:taxon-name-part></tp:taxon-name></italic> is probably closest to <italic><tp:taxon-name><tp:taxon-name-part taxon-name-part-type="genus" reg="Chimarra">C.</tp:taxon-name-part><tp:taxon-name-part taxon-name-part-type="species" reg="lobulata">lobulata</tp:taxon-name-part></tp:taxon-name></italic> sp. nov., as evidenced by the similarity in the shapes of segment IX and tergum X of both species. Both species also have the dorsal processes of segment IX very narrowly separated mesally. <italic><tp:taxon-name><tp:taxon-name-part taxon-name-part-type="genus" reg="Chimarra">Chimarra</tp:taxon-name-part><tp:taxon-name-part taxon-name-part-type="species" reg="pectinella">pectinella</tp:taxon-name-part></tp:taxon-name></italic> differs in the shape of its inferior appendages, with the setae on the apical margin on almost lobe-like projections, and by having a comb-like row of spines on the dorsal processes of segment IX, which, unlike <italic><tp:taxon-name><tp:taxon-name-part taxon-name-part-type="genus" reg="Chimarra">C.</tp:taxon-name-part><tp:taxon-name-part taxon-name-part-type="species" reg="lobulata">lobulata</tp:taxon-name-part></tp:taxon-name></italic> lack a scabrous surface texture. It also differs in the shorter, smaller, and less ventrally curved apicoventral lobes of the phallobase, and by having a distinct cusp or tooth on the mesal surface of the inferior appendages.</p></tp:treatment-sec><tp:treatment-sec sec-type="description" id="SECID0E3UEM"><title>Description.</title><p><bold><italic>Adult.</italic></bold> Overall color (in alcohol) yellowish brown, head slightly darker, setal warts of head pale, contrasting. Head short (postocular parietal sclerite short). Palps elongate; maxillary palp with 1<sup>st</sup> segment very short (approximately as long as wide), 2<sup>nd</sup> segment moderately elongate (~ 3× 1<sup>st</sup>, slightly shorter than 3<sup>rd</sup>), apex with cluster of ~ 8 stiff setae, 3<sup>rd</sup> segment moderately elongate, 4<sup>th</sup> segment short (~ ½ length of 2<sup>nd</sup>), 5<sup>th</sup> segment very elongate and narrow (slightly longer than 3<sup>rd</sup> and 4<sup>th</sup> combined). Forewing length: male, 4.0 mm; female, 4.5–4.8 mm. Forewing forks I, II, III, and V present; hind wing with forks II and V only. Forewing with R<sub>1</sub> nearly straight, stem of Rs weakly inflected, basal fork of discoidal cell distinctly enlarged, evenly forked, length of cell slightly &gt; 2× width, fork I subsessile, fork II sessile, fork III with veins crossed (both forewings of male, possibly aberration, female with normal fork), <italic>r</italic> crossvein diagonal, intersecting discoidal cell near apical fork, <italic>s</italic>, <italic>r-m</italic>, and <italic>m</italic> crossveins linear and hyaline, both 2A and 3A looped to 1A (2A without apical fork). Hind wing with R<sub>1</sub> obsolete (or fused to subcosta), fork II sessile, anal loop small. Forelegs with apical tibial spur short; male with modified tarsal claws, apical three segments of tarsi short and flattened, claws asymmetrical, outer one elongate and twisted.</p><p><bold><italic>Male genitalia.</italic></bold> Segment VIII moderate in length, tergum slightly longer than sternum, sternum without posteroventral projection. Segment IX, in lateral view, relatively long, narrowed dorsally at approximately level of preanal appendages, ventral margin only slightly expanded, dorsal margin without apodemes, but with paired, elongate, narrow, posteriorly directed processes from posterior margin, each with row of short spines on dorsal margin, apices of processes acute, ventral process absent; as viewed dorsally, with tergum discontinuous mesally, posterior processes proximate mesally, bowed outward, sternum short, subtruncate. Tergum X without evident mesal lobe, lateral lobes divided mesally, moderately elongate and narrow, with narrow, projecting apex; sensilla probably only two on each lobe, one apical and the other preapical. Preanal appendages very small and rounded, inserted membranously (not fused to segments IX or X). Inferior appendage with only weak basal inflection, widened apically, apical margin with short nipple-like projections, each with elongate seta; as viewed caudally, with slight mesal curvature, apex rounded, mesal surface with distinctly sclerotized cusp. Phallic apparatus with phallobase moderately elongate, lightly sclerotized, with usual basodorsal expansion, apparently well anchored within segment by semi-sclerotized periphallic membrane (attached to lateral margin of segment IX), apicoventral margin of phallobase sclerotized and slightly projecting, mesal margin with U-shaped invagination, producing short paired, sclerotized processes; endotheca with very short spine; phallotremal sclerite complex large, composed of relatively elongate rod and ring structure, with lightly sclerotized apical structure.</p></tp:treatment-sec><tp:treatment-sec sec-type="etymology" id="SECID0EOWEM"><title>Etymology.</title><p><italic><tp:taxon-name><tp:taxon-name-part taxon-name-part-type="genus" reg="Chimarra">Chimarra</tp:taxon-name-part><tp:taxon-name-part taxon-name-part-type="species" reg="pectinella">pectinella</tp:taxon-name-part></tp:taxon-name></italic>, used as an adjective and derived from the Latin <italic>pecten</italic>, a comb, in reference to the row of comb-like spines on the dorsolateral lobes of segment IX in this species.</p></tp:treatment-sec></tp:taxon-treatment>
