# Supplementary material for: ﻿New species of the genus Chimarra Stephens from Africa (Trichoptera, Philopotamidae) and characterization of the African groups and subgroups of the genus
Source: Zookeys. 2022 Jul 11;1111:43–198. doi: 10.3897/zookeys.1111.77586 (PMC9848911; doi:10.3897/zookeys.1111.77586)
Supplement: XML Treatment for Chimarra agumatsa [file zookeys.1111.77586-treatment50.xml]

<!DOCTYPE tp:taxon-treatment
  PUBLIC "-//TaxonX//DTD Taxonomic Treatment Publishing DTD v0 20100105//EN" "tax-treatment-NSO.dtd">
<tp:taxon-treatment xmlns:tp="http://www.plazi.org/taxpub"><tp:treatment-meta><kwd-group><label>Taxon classification</label><kwd>
                  <named-content content-type="kingdom">Animalia</named-content>
                </kwd><kwd>
                  <named-content content-type="order">Trichoptera</named-content>
                </kwd><kwd>
                  <named-content content-type="family">Philopotamidae</named-content>
                </kwd></kwd-group><mixed-citation publication-type="journal"><person-group><name><surname>Blahnik</surname><given-names>Roger</given-names></name><name><surname>Andersen</surname><given-names>Trond</given-names></name></person-group><article-title>﻿New species of the genus <italic><tp:taxon-name><tp:taxon-name-part taxon-name-part-type="genus" reg="Chimarra">Chimarra</tp:taxon-name-part></tp:taxon-name></italic> Stephens from Africa (<tp:taxon-name><tp:taxon-name-part taxon-name-part-type="order">Trichoptera</tp:taxon-name-part></tp:taxon-name>, <tp:taxon-name><tp:taxon-name-part taxon-name-part-type="family">Philopotamidae</tp:taxon-name-part></tp:taxon-name>) and characterization of the African groups and subgroups of the genus</article-title><source>Zookeys</source><day>11</day><month>07</month><year>2022</year><volume>1111</volume><fpage>43</fpage><lpage>198</lpage><pub-id pub-id-type="doi">10.3897/zookeys.1111.77586</pub-id></mixed-citation></tp:treatment-meta><tp:nomenclature><label>﻿</label><tp:taxon-name>
                <object-id xmlns:xlink="http://www.w3.org/1999/xlink" content-type="arpha" xlink:type="simple">BA890B78-11C9-50D0-BBA8-F77E41EEEBDC</object-id>
                <tp:taxon-name-part taxon-name-part-type="genus" reg="Chimarra">Chimarra</tp:taxon-name-part>
                <tp:taxon-name-part taxon-name-part-type="species" reg="agumatsa">agumatsa</tp:taxon-name-part>
                <object-id xmlns:xlink="http://www.w3.org/1999/xlink" content-type="zoobank" xlink:type="simple">http://zoobank.org/71853F1C-53D9-43C0-AC0D-652E87E34878</object-id>
              </tp:taxon-name><tp:taxon-status xmlns:xlink="http://www.w3.org/1999/xlink" xlink:type="simple">sp. nov.</tp:taxon-status><xref ref-type="fig" rid="F54">Fig. 55A–F</xref></tp:nomenclature><tp:treatment-sec sec-type="type material" id="SECID0ESYEM"><title>Type material.</title><p><bold><italic>Holotype</italic>.</bold> Ghana – <bold>Volta Reg.</bold> ● ♂ (in alcohol); Wli, Agumatsa waterfall, station # 2<sup>B</sup>; <named-content xmlns:xlink="http://www.w3.org/1999/xlink" content-type="dwc:verbatimCoordinates" xlink:type="simple"><named-content content-type="geo-json" specific-use="{&#34;type&#34;:&#34;Point&#34;,&#34;coordinates&#34;:[0.591944,7.124722]}" id="NCID0EEZEM" xlink:type="simple">7°07'29"N, 0°35'31"E</named-content></named-content>; 5–8 Mar. 1993; JS Amakye &amp; J Kjærandsen leg.; Malaise trap; <named-content xmlns:xlink="http://www.w3.org/1999/xlink" content-type="dwc:institutional_code" xlink:title="University of Minnesota" xlink:href="http://grbio.org/institution/university-minnesota" xlink:type="simple">UMSP</named-content> 000550055. <bold><italic>Paratypes</italic>.</bold> Ghana – <bold>Volta Reg.</bold> ● 2♂♂; same data as for holotype except 8–11 Mar. 1993; <named-content xmlns:xlink="http://www.w3.org/1999/xlink" content-type="dwc:institutional_code" xlink:title="Department of Natural History, University Museum of Bergen" xlink:href="http://grbio.org/institution/museum-zoology-university-bergen-invertebrate-collection" xlink:type="simple">ZMBN</named-content> ● 6♂♂; same data as for holotype except station # 1<sup>B</sup>; 5–14 Mar. 1993; <named-content xmlns:xlink="http://www.w3.org/1999/xlink" content-type="dwc:institutional_code" xlink:title="Department of Natural History, University Museum of Bergen" xlink:href="http://grbio.org/institution/museum-zoology-university-bergen-invertebrate-collection" xlink:type="simple">ZMBN</named-content> ● 2♂♂; same data as for holotype except station # 5<sup>C</sup>; 6–9 Mar. 1993; <named-content xmlns:xlink="http://www.w3.org/1999/xlink" content-type="dwc:institutional_code" xlink:title="Department of Natural History, University Museum of Bergen" xlink:href="http://grbio.org/institution/museum-zoology-university-bergen-invertebrate-collection" xlink:type="simple">ZMBN</named-content> ● 1♂; same data as for holotype except station # 6; 11–20 Nov. 1993; J Kjærandsen leg.; <named-content xmlns:xlink="http://www.w3.org/1999/xlink" content-type="dwc:institutional_code" xlink:title="Department of Natural History, University Museum of Bergen" xlink:href="http://grbio.org/institution/museum-zoology-university-bergen-invertebrate-collection" xlink:type="simple">ZMBN</named-content>.</p><fig id="F54" position="float" orientation="portrait"><object-id xmlns:xlink="http://www.w3.org/1999/xlink" content-type="doi" xlink:type="simple">10.3897/zookeys.1111.77586.figure55</object-id><object-id xmlns:xlink="http://www.w3.org/1999/xlink" content-type="arpha" xlink:type="simple">0B80A81B-898A-5BB6-8478-15529645CFE3</object-id><label>Figure 55.</label><caption><p><italic><tp:taxon-name><tp:taxon-name-part taxon-name-part-type="genus" reg="Chimarra">Chimarra</tp:taxon-name-part><tp:taxon-name-part taxon-name-part-type="species" reg="agumatsa">agumatsa</tp:taxon-name-part></tp:taxon-name></italic> sp. nov., ♂ genitalia <bold>A</bold> lateral <bold>B</bold> caudal <bold>C</bold> inferior appendage, ventral <bold>D</bold> inferior appendage, dorsal <bold>E</bold> phallus, lateral, with ventral view of phallobase apex <bold>F</bold> phallus, dorsal.</p></caption><graphic xmlns:xlink="http://www.w3.org/1999/xlink" xlink:href="zookeys-1111-043_article-77586__-g054.jpg" position="float" orientation="portrait" xlink:type="simple" id="oo_711521.jpg"><uri content-type="original_file" xlink:type="simple">https://binary.pensoft.net/fig/711521</uri></graphic></fig></tp:treatment-sec><tp:treatment-sec sec-type="material" id="SECID0EL2EM"><title>Additional material.</title><p>Ghana – <bold>Volta Reg.</bold> ● 1♀ Wli, Agumatsa waterfall, station # 6; <named-content xmlns:xlink="http://www.w3.org/1999/xlink" content-type="dwc:verbatimCoordinates" xlink:type="simple"><named-content content-type="geo-json" specific-use="{&#34;type&#34;:&#34;Point&#34;,&#34;coordinates&#34;:[0.591944,7.124722]}" id="NCID0EW2EM" xlink:type="simple">7°07'29"N, 0°35'31"E</named-content></named-content>; 11–20 Nov. 1993; J Kjærandsen leg.; Malaise trap; <named-content xmlns:xlink="http://www.w3.org/1999/xlink" content-type="dwc:institutional_code" xlink:title="Department of Natural History, University Museum of Bergen" xlink:href="http://grbio.org/institution/museum-zoology-university-bergen-invertebrate-collection" xlink:type="simple">ZMBN</named-content> ● 1♀; same collection data as for preceding; <named-content xmlns:xlink="http://www.w3.org/1999/xlink" content-type="dwc:institutional_code" xlink:title="University of Minnesota" xlink:href="http://grbio.org/institution/university-minnesota" xlink:type="simple">UMSP</named-content>.</p></tp:treatment-sec><tp:treatment-sec sec-type="diagnosis" id="SECID0ED3EM"><title>Diagnosis.</title><p><italic><tp:taxon-name><tp:taxon-name-part taxon-name-part-type="genus" reg="Chimarra">Chimarra</tp:taxon-name-part><tp:taxon-name-part taxon-name-part-type="species" reg="agumatsa">agumatsa</tp:taxon-name-part></tp:taxon-name></italic> shows its relationship to species of the <italic><tp:taxon-name><tp:taxon-name-part taxon-name-part-type="genus" reg="Chimarrha"/><tp:taxon-name-part taxon-name-part-type="species" reg="georgensis">georgensis</tp:taxon-name-part></tp:taxon-name></italic> Group in having an elongate apical segment of its maxillary palps and in its primitive venation (straight Rs vein of the forewing, linear, unpigmented chord, and absence of a “fork” or crossvein in the anal veins). It would appear to have its greatest affinity to members of the <italic><tp:taxon-name><tp:taxon-name-part taxon-name-part-type="genus" reg="Chimarrha"/><tp:taxon-name-part taxon-name-part-type="species" reg="georgensis">georgensis</tp:taxon-name-part></tp:taxon-name></italic> subgroup, especially in having the phallobase relatively short, with its apex somewhat bifid. However, it is distinctive in a number of ways, including the absence of a tergum X, loss of fork III in the hind wing, and in having the phallus less sclerously anchored than is typical in members of the <italic><tp:taxon-name><tp:taxon-name-part taxon-name-part-type="genus" reg="Chimarrha"/><tp:taxon-name-part taxon-name-part-type="species" reg="georgensis">georgensis</tp:taxon-name-part></tp:taxon-name></italic> Group in general. For this reason, we have left the species unassigned to subgroup.</p><p><italic><tp:taxon-name><tp:taxon-name-part taxon-name-part-type="genus" reg="Chimarra">Chimarra</tp:taxon-name-part><tp:taxon-name-part taxon-name-part-type="species" reg="agumatsa">agumatsa</tp:taxon-name-part></tp:taxon-name></italic> is easily diagnosed by the characters discussed above, in addition to the distinctive shape of its inferior appendages, which are very short, with both the ventral and dorsal margins incurved. It is apparently most similar to <italic><tp:taxon-name><tp:taxon-name-part taxon-name-part-type="genus" reg="Chimarra">C.</tp:taxon-name-part><tp:taxon-name-part taxon-name-part-type="species" reg="ino">ino</tp:taxon-name-part></tp:taxon-name></italic> Marlier, whose inferior appendages have more or less the same structure but have the projections from the ventral margin more elongate and projecting. Both species lack fork III in the hind wing. The quality of the original illustration of <italic><tp:taxon-name><tp:taxon-name-part taxon-name-part-type="genus" reg="Chimarra">C.</tp:taxon-name-part><tp:taxon-name-part taxon-name-part-type="species" reg="ino">ino</tp:taxon-name-part></tp:taxon-name></italic> make other characters difficult to compare.</p></tp:treatment-sec><tp:treatment-sec sec-type="description" id="SECID0EV5EM"><title>Description.</title><p><bold><italic>Adult.</italic></bold> Overall color (in alcohol) yellowish brown, vertex of head slightly darker, appendages yellowish. Head moderately elongate (postocular parietal nearly as long as diameter of eye). Palps elongate; maxillary palp with 1<sup>st</sup> segment very short (approximately as long as wide), 2<sup>nd</sup> segment relatively short (~ 3× length of 1<sup>st</sup>), apex with cluster of ~ 8–10 stiff setae, 3<sup>rd</sup> segment elongate, almost 2× length of 2<sup>nd</sup>, 4<sup>th</sup> segment short (slightly shorter than 2<sup>nd</sup>), 5<sup>th</sup> segment very elongate (nearly length of 3<sup>rd</sup> and 4<sup>th</sup> combined). Forewing length: male, 4.0–5.0 mm; female, 4.0 mm. Forewing forks I, II, III, and V present; hind wing with forks I, II and V. Forewing with R<sub>1</sub> nearly straight, basal fork of discoidal cell slightly enlarged, evenly forked, length of cell ~ 2× width, fork I subsessile, fork II sessile, <italic>r</italic> crossvein intersecting discoidal cell at past midlength, <italic>s</italic>, <italic>r-m</italic>, and <italic>m</italic> crossveins linear and hyaline, both 2A and 3A looped to 1A (2A without apical fork). Hind wing with R<sub>1</sub> obsolete (or fused to subcosta), forks I and II sessile, anal loop small. Forelegs with apical tibial spur short; male with modified tarsal claws, apical three segments of tarsi short and flattened, claws asymmetrical, outer one elongate and twisted.</p><p><bold><italic>Male genitalia.</italic></bold> Segment VIII short, sternum without posteroventral projection. Segment IX, in lateral view, subtriangular, anteroventral and postroventral margins both moderately produced, strongly converging dorsally, dorsal margin obsolete, or nearly so, anterior margin without apodemes. Ventral process of segment greatly reduced, rounded, ventrally projecting, width at base greater than length. Tergum X apparently absent, but with narrow, converging lateral processes below preanal appendages, subtending phallus and fused apicomesally. Preanal appendages small and knob-like, rounded, slightly constricted basally, apparently fused to segment IX. Inferior appendage very short, with dorsal margin enrolled and rounded, as viewed laterally, forming a projecting cusp on the mesal surface; ventral margin of appendage projecting, acute, and mesally curved, forming short spine-like projection on mesal margin. Phallic apparatus with phallobase relatively short, not (or not evidently) anchored by sclerotized periphallic membrane; ventral apex of phallobase, as viewed laterally, projecting and acute, as viewed ventrally, weakly bifid apically; dorsal margin of phallobase, as viewed laterally, distinctly projecting, subequal in length to ventral projection, but with mesal margin forming an elongate, narrow, desclerotized strip over much of its length, as viewed dorsally; endotheca apparently short and simple in structure, with a pair of short, curved, symmetrically oriented phallic spines; phallotremal sclerite complex small and indistinct, composed of short rod and ring structure.</p></tp:treatment-sec><tp:treatment-sec sec-type="etymology" id="SECID0EHAFM"><title>Etymology.</title><p><italic><tp:taxon-name><tp:taxon-name-part taxon-name-part-type="genus" reg="Chimarra">Chimarra</tp:taxon-name-part><tp:taxon-name-part taxon-name-part-type="species" reg="agumatsa">agumatsa</tp:taxon-name-part></tp:taxon-name></italic>, the name considered a noun in apposition, for the name of the scenic waterfalls near which the holotype specimen was collected.</p></tp:treatment-sec></tp:taxon-treatment>
